# Supplementary material for: Investigating the Molecular Mechanism of Aqueous Extract of Cyclocarya paliurus on Ameliorating Diabetes by Transcriptome Profiling
Source: Front Pharmacol. 2018 Aug 9;9:912. doi: 10.3389/fphar.2018.00912 (PMC6095059; doi:10.3389/fphar.2018.00912)
Supplement: TABLE S2 — Differentially expressed genes (DEGs) and miRNAs (DEMs) in pancreas and liver (n = 3). [file Table_2.XLSX]

## Sheet: liver CPAE-vs-diabetic DEGs
	diabetic_CPAE	diabetic_CPAE	diabetic_CPAE	diabetic	diabetic	diabetic
gene	L-C1A	L-C2A	L-C3A	L-B3A	L-B4A	L-B7A	probab	log2FC	flag
Pnpla3	2.12681	0.060016	127.567	0.043398	0.463283	0.139436	0.984752	3.93101	up
Lcn2	0.418688	110.569	1.30366	0.916236	1.25214	1.77718	0.978967	0.058165	up
Scd1	145.767	1.31051	373.161	1.45984	58.2422	1.80747	0.978303	6.33354	up
Stac3	97.5891	1.96957	39.5489	0.108633	9.05548	2.04668	0.975455	4.27228	up
Osgin1	8.41115	16.2174	11.6274	134.302	60.2027	30.6521	0.965611	-2.37229	down
Necab2	8.41115	16.2174	11.6274	134.302	60.2027	30.6521	0.965611	-2.37229	down
Sds	180.753	644.85	121.137	33.144	11.7947	141.472	0.965416	2.4472	up
Zbtb16	32.7985	28.6628	33.3286	1.3787	1.6544	6.92277	0.965348	4.30925	up
Inmt	5.27079	17.5645	9.55666	49.6907	33.2441	106.43	0.962216	-2.3784	down
Metazoa_SRP	1827.92	498.612	443.333	583.559	10939.7	567.854	0.961367	-0.226962	down
AABR07070277.2	1827.92	498.612	443.333	583.559	10939.7	567.854	0.961367	-0.226962	down
U6	14.4735	96.2259	6.58864	5.40796	7.63992	5.97373	0.957924	1.27671	up
LOC100912405	14.4735	96.2259	6.58864	5.40796	7.63992	5.97373	0.957924	1.27671	up
Cxcl1	0.66431	48.9063	0.439719	0.444339	2.10413	1.2832	0.956285	-0.949822	down
Lpin1	27.0599	31.4646	23.0049	2.8023	3.13777	7.32403	0.951543	3.10834	up
Ppp1r3c	109.05	7.68475	72.4513	11.739	13.8004	18.4391	0.948704	2.39231	up
Rgs16	0.677008	116.52	6.24648	17.5222	6.61663	2.75498	0.946734	-0.083055	down
LOC100911545	1.25372	38.8571	1.54722	1.75422	0.696032	1.73026	0.946266	-0.161304	down
Gsta3	1.46188	3.63938	0.425866	34.3291	2.90718	8.6424	0.945475	-2.56361	down
Acsm2a	63.4287	80.4045	20.966	291.178	40.0186	246.195	0.942324	-1.95659	down
Fasn	23.6368	12.9906	144.896	7.16498	19.8653	19.7757	0.942227	0.257303	up
Mettl7b	1.74808	11.3249	9.75836	19.8652	41.4306	38.2237	0.940363	-1.96976	down
Gck	15.881	0.078968	52.2231	5.43129	7.7886	0.506823	0.939232	1.54794	up
Got1	16.1002	106.044	19.7303	10.0796	7.9483	19.5262	0.937378	0.968968	up
Tat	271.139	340.13	500.673	66.3724	77.6265	202.19	0.936412	2.13146	up
U2	7.62488	7.51273	10.5313	10.0238	83.1551	9.5008	0.935583	-0.394643	down
A2m	0.822334	30.0884	1.16595	1.68391	0.620713	1.31613	0.934559	-0.174795	down
Igfbp1	3.70324	102.095	4.38671	11.7231	5.03085	12.2558	0.93369	-1.41814	down
LOC100912026	21.6563	86.3664	11.3155	9.66362	11.1758	11.6936	0.932256	0.954414	up
Insig1	65.1643	87.7172	312.933	15.4335	28.316	107.146	0.929573	1.63124	up
7SK	4208.77	918.28	4572.68	1051.55	1111.9	1219.22	0.926383	1.92037	up
Akr7a3	20.792	17.45	12.718	67.5371	46.4186	50.3401	0.925837	-1.52848	down
Thrsp	342.437	105.839	666.581	123.835	121.971	137.131	0.92572	1.46742	up
AABR07008505.1	8.44728	1.7529	3.6102	3.18178	17.0539	35.6009	0.922501	-2.23995	down
Acly	49.3582	29.2672	257.988	22.9676	44.9722	47.1141	0.921779	0.134256	up
Tff3	0.148111	1.42721	7.10154	0.722879	21.0158	19.3759	0.92172	-3.76299	down
SNORD113	18.5077	19.7204	20.586	3.48564	3.83716	7.71059	0.92171	2.36158	up
LOC684871	15.4204	18.2983	12.6169	1.07343	2.17263	7.87281	0.918491	2.82732	up
Cyp3a18	116.491	94.5038	98.0605	316.973	248.67	261.167	0.914257	-1.41323	down
Wfdc21	7.28098	335.389	72.44	38.9339	57.9239	60.4999	0.909077	0.322627	up
Pnpla5	0.196505	0	14.2051	0	0.018159	0	0.903633	NA	up
Abhd3	1.12191	0.179123	1.92446	6.74076	8.65457	4.75476	0.902267	-2.58695	down
Rgs3	10.9094	11.7184	11.4319	42.382	36.8175	17.3108	0.90174	-1.68733	down
LOC100911217	0.133082	2.15887	0.081645	7.42775	4.48909	5.56513	0.900101	-5.38603	down
Ifi27l2b	82.0545	111.442	103.075	277.517	147.017	306.553	0.899975	-1.42889	down
AABR07059891.1	3.25239	3.17813	3.81483	17.0408	3.95387	15.647	0.898599	-2.26632	down
LOC689064	23.8743	93.1873	46.6372	23.1094	21.9201	19.5488	0.894092	1.08923	up
LOC103694855	23.8743	93.1873	46.6372	23.1094	21.9201	19.5488	0.894092	1.08923	up
LOC100910163	9.0098	11.2459	4.24683	1.14096	2.05634	2.63714	0.892911	2.13142	up
Cd63	11.8029	35.0297	7.23455	49.4214	33.3143	55.5326	0.892853	-2.066	down
Aox2	1.33535	1.85712	0.935547	1.61988	8.01622	10.3778	0.891068	-2.58571	down
Cish	0.44779	1.18595	1.01331	5.86493	8.04552	2.58678	0.890395	-2.53304	down
SCARNA17	3.44423	3.60641	2.46489	8.71353	19.7995	3.81586	0.888229	-1.33908	down
Adig	0	2.32396	0.139363	7.80094	4.0753	4.96947	0.887995	-5.15617	down
AABR07021492.1	0	0	0	3.30438	3.06974	6.99629	0.886356	NA	down
Edem1	52.1263	29.8122	58.2788	15.4321	17.6644	24.2569	0.885273	1.56116	up
Zfp354a	40.9294	7.03578	30.0297	9.52806	2.62382	17.7874	0.885087	1.65613	up
Paqr9	42.4266	21.4374	85.5713	10.7054	26.2577	24.3749	0.884873	0.79957	up
LOC501038	42.4266	21.4374	85.5713	10.7054	26.2577	24.3749	0.884873	0.79957	up
Wfdc2	14.5603	16.0637	46.8092	8.13175	7.8422	13.8966	0.883848	0.982165	up
Mettl7a	19.8498	35.0805	13.8138	61.4632	39.9107	62.7041	0.883614	-1.6306	down
Rbm15b	8.30176	43.997	4.63884	6.22478	7.42873	7.25837	0.883322	0.193771	up
Manf	8.30176	43.997	4.63884	6.22478	7.42873	7.25837	0.883322	0.193771	up
Dock3	8.30176	43.997	4.63884	6.22478	7.42873	7.25837	0.883322	0.193771	up
AABR07057442.1	49603.5	42455.3	45998.8	3747.79	12518.1	45731.4	0.883127	1.87758	up
Mt1	15.0186	100.564	10.9203	127.482	34.3287	131.042	0.882961	-3.08547	down
Mab21l3	2.21195	1.10477	1.222	7.7591	8.48056	3.19545	0.881995	-2.66665	down
Gadd45g	5.17727	11.7707	4.21941	17.3546	29.0706	10.5305	0.881234	-1.74506	down
LOC103693375	0.680616	0.272767	0.310736	0.879009	0.647248	10.689	0.8802	-1.50019	down
Cldn2	9.8727	2.26122	10.8378	1.88765	1.96396	2.34362	0.879927	2.32968	up
AC119336.1	37.3991	0.830273	0.788858	51.9826	21.809	21.0398	0.876941	-4.71519	down
Nr1i3	21.0825	25.1267	7.01308	43.7302	41.2446	38.5787	0.873781	-0.968158	down
Ephx2	19.6427	33.6204	19.8163	100.127	25.7274	40.6071	0.873702	-1.03504	down
Sdc4	90.1683	69.7642	114.578	37.8338	38.388	47.4932	0.873459	1.23197	up
Ormdl3	30.4098	28.3797	31.5989	11.752	13.4959	12.844	0.871761	1.24344	up
G6pc	68.6146	215.035	92.6365	56.1722	45.7854	70.6796	0.871166	0.721725	up
Rasgef1b	11.7698	8.66452	10.688	3.17867	2.08171	5.45593	0.869215	1.74949	up
Aldh1b1	9.7083	3.08874	9.46581	1.27705	2.59852	2.76597	0.869059	1.86504	up
LOC103694857	95.266	451.281	178.915	105.77	136.813	100.583	0.867478	0.758336	up
Orm1	154.581	1699.9	343.717	212.292	374.516	467.458	0.86663	-0.123808	down
Fras1	5.21421	8.06863	3.39598	23.6172	7.22474	12.1573	0.865547	-1.2213	down
AC115255.1	10.325	7.95471	6.0515	28.0377	18.9508	12.2998	0.864454	-1.25238	down
Mfsd2a	60.7444	41.7189	102.642	23.8029	18.4226	53.245	0.862308	1.35161	up
Foxa2	4.76116	6.25356	8.36217	16.1317	20.02	11.4103	0.860025	-1.36715	down
Mir291b	14.8936	12.1321	13.641	5.99677	2.72731	7.31894	0.859996	1.18569	up
Ddhd1	1.83573	1.01976	9.76773	0.91896	0.452475	1.1126	0.859752	0.998278	up
AABR07017259.1	1.83573	1.01976	9.76773	0.91896	0.452475	1.1126	0.859752	0.998278	up
Cav2	17.7727	5.45592	11.8313	2.09118	7.64692	3.68371	0.859342	1.68337	up
Aass	44.0698	118.955	32.9516	25.4806	24.5406	43.0928	0.856796	0.790391	up
RGD1560797	11.4713	24.0983	19.9835	9.44482	11.2008	3.0896	0.855723	1.08122	up
LOC680121	30.4073	57.804	28.523	20.5537	23.8854	9.5391	0.855245	0.565019	up
Vnn1	5.95766	33.8734	7.2154	50.5239	21.5655	30.2356	0.854757	-2.0671	down
Ly75	0.846636	16.8119	0.688487	1.32009	2.52566	1.7516	0.854113	-1.04886	down
Tp53inp1	10.1307	7.56597	15.7071	4.06245	3.51996	5.51634	0.852864	1.31831	up
Ltc4s	1.42905	0.472769	9.33504	0.540984	1.21031	0.305023	0.851996	1.4014	up
SNORA17	6.40957	7.91477	2.60465	2.97484	0.818731	1.19066	0.851977	2.42847	up
Akap5	0.670991	0.411889	0.312343	3.27279	3.85975	2.79465	0.850201	-2.99019	down
Crat	3.22482	8.56882	7.44235	17.7897	13.6002	13.8793	0.848816	-0.899102	down
Tfrc	12.8428	16.1916	11.5041	5.00873	4.32693	7.61235	0.848728	1.35844	up
Cyp3a23/3a1	1843.13	1543.36	907.582	2937.13	2471.84	2933.21	0.848016	-0.926405	down
Tnfrsf1b	3.58932	3.38122	2.26315	10.8594	11.8713	2.12055	0.847255	-1.68332	down
Gldc	23.3982	41.0906	39.2161	13.2776	15.3851	20.7212	0.846308	1.34991	up
pRNA	398.233	170.342	908.566	133.999	214.859	410.602	0.846143	0.890224	up
5_8S_rRNA	398.233	170.342	908.566	133.999	214.859	410.602	0.846143	0.890224	up
Gclm	33.7931	18.6364	24.4205	57.3081	56.2881	43.0378	0.845996	-1.20474	down
Ighg	0	9.75143	0.075013	0.496239	0.399809	0.886544	0.845752	-2.72582	down
RGD1307537	0.99305	3.17882	0.767707	5.91141	5.53227	4.8797	0.845723	-2.47793	down
Mir293	16.6821	10.4049	11.5277	4.78661	4.75835	6.7055	0.845138	1.26803	up
LOC500300	8.35538	21.7459	9.18756	3.65942	3.54406	9.3996	0.844611	1.32807	up
Ces1f	515.298	304.319	179.156	835.43	434.383	647.295	0.841987	-1.08884	down
Ces1d	515.298	304.319	179.156	835.43	434.383	647.295	0.841987	-1.08884	down
Cyp4a1	15.1818	58.4609	12.3694	66.479	40.8953	64.3984	0.84145	-2.08468	down
Id3	15.1979	24.0501	19.4625	42.4368	53.0056	24.2587	0.841353	-1.12462	down
Slc39a14	44.8337	30.7152	46.1587	20.6461	20.545	18.7114	0.83987	1.1258	up
Cacna1g	0.573946	2.54258	0.277918	6.70486	1.36273	4.81713	0.839645	-3.06919	down
Igkv7-33	1.34401	10.1041	0.090573	1.45507	0.593082	0.636893	0.838904	1.07742	up
AC109901.1	1.34401	10.1041	0.090573	1.45507	0.593082	0.636893	0.838904	1.07742	up
AABR07034730.2	1.34401	10.1041	0.090573	1.45507	0.593082	0.636893	0.838904	1.07742	up
Ces2e	0.251433	0.688582	6.25553	13.4186	3.89741	2.58447	0.837889	-2.50082	down
Map2k3	0.185564	0.451976	0.188097	0	2.93271	4.65771	0.836202	-3.96268	down
RNaseP_nuc	3.4574	0.935872	2.26963	9.14352	4.57589	4.93743	0.835323	-1.12131	down
Irf2bp2	17.7496	18.2691	31.2272	7.20217	12.6234	12.247	0.835275	0.576978	up
Mapk1ip1l	4.74011	2.02157	2.86933	11.0176	4.43814	8.82808	0.834338	-1.62139	down
Cml5	3.11152	2.06039	0.81455	11.6366	2.83408	2.86242	0.833606	-0.474319	down
AABR07065778.2	0	0.819964	0	0.326813	0.276541	8.9976	0.832855	NA	down
Fkbp5	4.891	3.29204	4.78683	1.41737	1.13014	1.14054	0.832465	2.06935	up
Car3	437.015	65.6502	219.947	72.6034	167.529	147.74	0.830338	0.574096	up
AABR07027451.1	0.426752	9.56865	0.551767	0.72279	1.37853	0.355941	0.829665	-0.389517	down
AABR07027450.1	0.426752	9.56865	0.551767	0.72279	1.37853	0.355941	0.829665	-0.389517	down
AABR07012635.1	0.782758	1.15934	1.90205	1.66441	9.47233	1.91469	0.829012	-0.723805	down
RGD1307603	133.71	26.8762	82.7226	186.835	218.202	47.6499	0.82829	-1.17541	down
Tex36	1.1286	3.48498	0.407622	5.77658	4.18483	5.12853	0.828065	-2.18401	down
Nlrp12	29.9625	25.8276	26.7765	14.1555	9.70269	17.3756	0.827538	0.919604	up
Crym	12.6083	10.2669	7.13484	24.0637	25.1776	12.5719	0.827392	-1.22886	down
Prrg4	0.178005	2.27532	0.824699	4.10281	5.29791	2.42782	0.825597	-2.31467	down
C6	43.8693	44.1121	55.0619	20.5419	30.3605	23.8393	0.82547	0.887831	up
Dusp6	6.3079	9.78259	8.61501	17.5842	27.07	6.67794	0.824992	-1.02936	down
AABR07005844.1	10.7216	47.9492	5.40119	10.9064	13.6662	6.99947	0.824475	-0.0246528	down
Baiap2l1	17.6387	8.09064	21.4699	6.52792	6.81208	9.16155	0.82427	1.37257	up
Mt1m	1.81383	34.3687	1.5755	34.3593	9.57305	31.0514	0.822534	-4.09754	down
Agxt2	51.5198	23.1821	62.541	33.289	18.3548	20.4025	0.822475	1.33638	up
Ifrd1	23.137	31.5117	52.6861	14.8796	14.7923	25.8276	0.8223	1.08255	up
Mir295-1	23.5111	16.395	23.2117	11.0526	5.70617	14.6129	0.822222	1.07047	up
Il1rn	6.95746	11.9454	6.18233	2.44354	3.7797	4.44671	0.822153	0.880287	up
LOC100362149	13.3191	14.5472	16.0276	30.6139	16.5113	38.9172	0.822056	-1.07344	down
S100a8	0.720389	8.34629	0	0.608967	0.965092	0.565247	0.821656	0.242412	up
Tsc22d3	19.3407	10.1704	16.2065	7.8147	4.75685	9.39729	0.820963	1.05231	up
H2afj	13.1305	13.6907	16.8609	8.89624	0.247341	11.7297	0.820905	0.62193	up
Rab30	3.17264	5.79089	4.69191	10.8458	7.67201	11.9784	0.820827	-1.20889	down
Mir294	19.508	16.6077	20.0006	8.31532	4.04015	15.2935	0.820456	1.23022	up
Cryl1	5.55832	4.40237	2.91119	9.83935	10.0696	8.96167	0.819744	-1.16028	down
AABR07060886.1	6.49081	67.9035	2.5665	12.3509	8.4612	18.8424	0.816719	-0.928151	down
Slc13a5	1.62181	9.78087	0.591549	1.28623	1.74467	0.692757	0.814661	0.334455	up
Arrdc3	23.6435	21.8235	23.9752	60.7741	52.9506	15.8483	0.814329	-1.16321	down
AABR07054126.1	16.2012	15.491	17.7662	36.5395	38.6094	18.17	0.812417	-1.17336	down
Hacl1	27.3922	49.0142	51.3977	102.086	68.662	61.3623	0.812085	-0.486312	down
AY172581.8	10.181	5.48343	6.29757	20.7375	11.8307	11.8697	0.811783	-0.914418	down
Rpl35al1	10.0654	7.73841	6.61996	6.79602	35.0406	7.04933	0.811666	0.134553	up
Fbxo21	3.75359	6.50858	5.64159	10.6888	9.41699	13.4073	0.811529	-0.921927	down
Rhbdd2	15.1773	6.67184	10.3335	6.44103	2.84616	5.91166	0.809793	0.805688	up
Hspa8	7.19354	11.5305	13.9286	10.3273	27.8697	25.0413	0.808964	-1.11886	down
Glul	99.9429	180.655	48.7949	310.029	85.452	186.048	0.807373	-0.896498	down
Glyat	54.0238	45.9482	38.322	86.4465	72.9494	88.9862	0.807325	-0.9118	down
Plin3	2.2933	7.50424	8.46841	12.6058	5.57911	19.1937	0.80709	-0.748313	down
5330417C22Rik	9.91726	0.945771	8.30279	1.99197	2.92472	3.1606	0.806505	1.5053	up
Cidea	1.23335	3.93363	1.13345	7.5313	3.13046	5.36569	0.806251	-2.12118	down
AABR07070085.1	11.7751	19.6777	30.3254	29.1263	17.1697	67.196	0.806251	-0.565761	down
Ech1	91.9963	226.104	82.4573	295.4	183.952	221.996	0.805598	-1.27089	down
Adcy6	5.50451	10.7385	8.76912	19.4027	16.0374	13.4912	0.804954	-0.870935	down
Pkdcc	37.1625	17.9342	26.1416	16.1888	12.0575	15.3199	0.804037	0.770941	up
Kng1l1	301.165	4107.24	778.591	863.261	1220.53	910.161	0.803539	-0.225257	down
Cyp2j4	13.7198	23.513	10.725	35.8525	19.8753	32.9023	0.803422	-1.26193	down
Mt2A	23.7822	434.748	13.1728	365.116	107.333	350.799	0.8031	-3.88269	down
Coq10b	8.22357	13.0601	10.0864	7.60544	3.81667	3.75142	0.8031	1.40203	up
Hspb1	2.96123	21.4894	1.67948	15.7147	16.6946	17.9471	0.801227	-2.49511	down
Cnn3	34.5942	29.0107	22.0419	55.5518	47.7467	50.3046	0.800896	-0.794105	down
LOC297568	6488.68	2068.84	4792.41	1945.36	3164.81	2682.28	0.8007	0.837293	up
Nampt	8.80456	38.4741	20.9298	13.1855	10.9266	12.3431	0.799344	0.761855	up
RGD1309079	1.8986	2.75146	2.62663	5.01398	9.18947	3.13401	0.798632	-0.932745	down
Serpina7	11.6845	24.8733	10.8453	32.115	24.3094	30.2719	0.797423	-1.37338	down
RGD1562310	3.52714	3.14087	3.05895	0.535894	1.05003	1.27327	0.796945	1.58073	up
Resp18	2.69525	0.57512	1.85832	3.6393	0.558679	9.38051	0.796788	-0.969658	down
Nnmt	18.3547	84.1754	35.9343	22.123	21.3648	34.4339	0.796262	0.699816	up
Slc25a32	13.6821	10.3524	17.1978	6.87651	6.36817	7.92586	0.796174	0.99254	up
LOC100909524	0	73.5566	0	60.8333	0	71.5119	0.795686	NA	down
U3	286.827	300.008	405.143	972.148	390.519	329.652	0.795657	-0.38039	down
ACEA_U3	286.827	300.008	405.143	972.148	390.519	329.652	0.795657	-0.38039	down
Rtp3	1.12639	1.61147	2.27256	4.46073	5.89457	2.90191	0.794506	-1.4689	down
AABR07044001.3	0.02344	0.132884	0.030059	3.43867	1.02464	0.963583	0.79395	-5.09118	down
Cd14	5.37085	8.57284	4.70243	12.6752	12.8127	10.9287	0.792945	-1.23878	down
S100a9	1.059	10.704	0.520557	1.50432	1.65717	1.31988	0.792681	-0.506407	down
Gatb	18.3748	16.0231	16.9468	6.44602	14.1132	6.85379	0.792496	1.30604	up
Tmem200b	0.304272	0.581623	0.92147	3.36526	2.37157	2.02569	0.79112	-2.02769	down
Scpep1	11.3731	33.7795	20.0959	35.0695	31.2088	49.0997	0.789618	-0.803317	down
Hfe2	15.7303	10.0755	17.0714	23.8948	27.1947	26.4198	0.788662	-0.74807	down
Sdr39u1	2.48536	1.93967	2.13353	2.9502	2.25172	10.3902	0.788652	-0.467573	down
AABR07052519.1	1.99955	2.13282	2.16579	2.96267	3.1572	9.02677	0.788623	-0.565882	down
Gabarapl1	55.6897	61.4634	47.7786	92.4619	76.5332	111.441	0.787677	-0.731448	down
AC128848.1	11.9401	100.533	8.10908	87.5874	25.2182	94.42	0.787433	-2.87491	down
Rn60_7_1214.2	1.36468	0.01816	2.01114	2.0967	4.61188	3.52549	0.786984	-1.36926	down
Cebpb	24.4039	30.6527	46.3843	17.8083	18.7672	20.8099	0.786867	0.707803	up
AY172581.16	5.76184	4.10859	4.71481	13.2445	8.06101	7.65517	0.786681	-0.773763	down
Mt-nd1	36.606	29.4041	24.4318	76.2143	35.1325	44.5952	0.786642	-0.600872	down
Aox1	75.2187	29.8907	94.3421	93.3077	165.012	80.3349	0.786047	-0.310905	down
RGD1304694	5.46261	2.50412	5.71	10.4299	7.88975	9.0443	0.785764	-0.727417	down
Mir1249	5.46261	2.50412	5.71	10.4299	7.88975	9.0443	0.785764	-0.727417	down
Sdr16c6	0.158955	0.017319	5.65581	0	0.079657	0.076044	0.784984	1.06371	up
Ugt2b10	87.0126	93.0622	72.7031	154.084	133.284	136.543	0.783804	-0.650065	down
RGD1559459	87.0126	93.0622	72.7031	154.084	133.284	136.543	0.783804	-0.650065	down
Ugt1a8	133.288	225.253	113.85	316.399	231.181	241.967	0.783335	-0.860267	down
Rn60_6_0136.1	1.79658	0.83847	1.86824	0.01203	7.52665	4.3415	0.782477	-1.27294	down
Ugt2a1	12.2168	4.96439	14.1332	20.1447	15.8201	20.7492	0.782389	-0.721543	down
Marc2	40.2156	36.1601	54.7109	45.7712	69.5568	107.163	0.78156	-0.790437	down
Marc1	40.2156	36.1601	54.7109	45.7712	69.5568	107.163	0.78156	-0.790437	down
AABR07051611.1	0.320639	5.45959	0.106692	0.267278	0.108803	0.407391	0.779911	0.262609	up
Abca8	2.15929	4.32565	1.16735	6.63418	4.16155	6.13442	0.779687	-1.50637	down
Oas1a	4.62662	1.88755	4.01083	5.47096	6.1356	10.0071	0.77875	-0.613304	down
AY172581.17	13.1929	6.94194	13.1937	24.0842	27.8173	7.77774	0.778448	-0.868329	down
AY172581.11	13.1929	6.94194	13.1937	24.0842	27.8173	7.77774	0.778448	-0.868329	down
Tob2	11.8944	6.71127	14.5015	6.06045	5.82815	5.62748	0.777267	1.02917	up
AC096601.1	11.8944	6.71127	14.5015	6.06045	5.82815	5.62748	0.777267	1.02917	up
Cgref1	0.92692	13.4308	3.7915	4.3932	1.08765	2.98171	0.77675	0.34663	up
Rn60_12_0123.2	3.4754	1.42055	4.06616	1.39194	0.515505	0.995872	0.773726	1.80315	up
LOC100361706	2.97297	28.3028	2.78059	6.02913	5.88875	6.3529	0.773521	-1.02004	down
RGD1309362	3.83768	4.03107	1.02214	3.95561	1.41944	13.2659	0.773365	-0.0436662	down
Rhoc	3.0713	4.71667	3.41806	7.07422	9.59974	5.74133	0.77315	-1.04939	down
Creb3l2	15.8569	7.13366	5.79371	20.2674	12.1408	18.6793	0.770292	-1.38872	down
Cyp3a9	5.27367	11.8234	5.22025	12.9912	10.4611	17.0131	0.769872	-1.30065	down
Ppap2c	6.13438	6.75679	4.054	10.89	12.0428	8.5819	0.769833	-0.828011	down
Stat3	11.7149	49.5847	19.6642	14.0878	20.4039	12.5347	0.769424	0.481127	up
Hspa5	123.734	149.421	104.427	65.62	96.5208	68.0636	0.769229	0.862281	up
Gimd1	1.80822	1.17905	6.04372	0.419266	2.11611	0.505024	0.768848	1.84015	up
Rhob	8.14161	5.5192	17.0249	4.13393	7.24374	5.05192	0.768633	0.688482	up
Slc22a8	7.70759	11.2188	8.26141	15.3372	21.8618	11.1163	0.768458	-0.892576	down
AABR07060293.1	2.76249	3.34362	9.11261	1.41136	2.07673	3.44021	0.767677	0.687098	up
Ces2	11.6418	20.0768	3.34892	28.6834	15.5587	16.9872	0.767638	-0.545129	down
Mt-nd2	14.1546	10.539	6.36338	28.1079	11.3383	15.0923	0.766868	-0.518075	down
Rhbg	1.69843	6.18423	0.332801	10.8398	0.824028	5.59781	0.766663	-1.72066	down
Igkv8-21	0	5.1581	0.180491	0.266985	0	0.250193	0.765599	-0.471115	down
Csad	17.5325	18.3046	12.5704	5.33762	9.00278	13.0882	0.765307	0.961592	up
Unc5cl	1.10426	3.27378	1.84538	5.6549	5.78064	2.56512	0.764975	-1.61559	down
AABR07000398.1	238.666	801.966	367.226	606.651	836.841	814.207	0.764731	-1.14873	down
Sf1	4.59739	4.86756	4.93396	6.53522	11.2619	9.34141	0.764517	-0.940442	down
Aspg	32.6056	51.8475	55.0897	25.4937	30.4428	28.4398	0.763912	0.866366	up
Hba-a3	220.667	633.356	267.357	248.764	311.823	137.229	0.763463	0.10399	up
Hba-a2	220.667	633.356	267.357	248.764	311.823	137.229	0.763463	0.10399	up
AABR07054370.1	1.50988	2.243	2.79919	6.23373	5.80872	2.4364	0.763385	-1.37279	down
Tuba3a	0.543729	0.727306	0.463877	1.39301	3.17432	2.27157	0.762926	-2.06273	down
Cox7a2l	21.2788	22.2013	21.9715	39.0908	33.7005	36.3962	0.762731	-0.728156	down
Upp2	14.6536	22.2959	4.69103	5.82799	2.27996	15.2861	0.762653	1.33018	up
Raph1	5.72624	10.4503	5.38826	14.9625	13.4214	10.3125	0.762478	-1.22888	down
Sntb1	1.89002	3.02684	1.59352	5.73298	3.38696	5.21939	0.762224	-1.46548	down
Cyp2c6v1	768.419	707.068	612.023	1082.42	1140.32	1101.3	0.76079	-0.63929	down
Nfkbiz	5.90457	12.2004	5.80863	4.66863	4.55374	3.33713	0.76077	0.374781	up
Nceh1	2.84637	7.43811	2.18821	8.29793	6.45498	9.04991	0.76077	-1.54363	down
Pck1	767.215	1290.71	885.747	412.814	380.557	1057.01	0.760692	1.1014	up
Rps29	22.7342	25.7245	25.8894	20.0166	7.40651	16.3376	0.760526	0.654946	up
Sesn2	5.44771	9.57084	6.85866	2.98296	5.14898	3.18327	0.759424	1.10742	up
Mir291a	10.4678	7.54666	9.38788	5.24228	2.26629	7.27939	0.759258	0.840604	up
Eepd1	4.89265	5.49243	5.21026	10.0887	9.96385	8.62274	0.7592	-0.935347	down
Mir292	12.6056	11.0382	9.63255	5.08548	3.9312	9.43918	0.758468	1.11805	up
Serpina3m	383.866	136.099	354.285	225.504	160.575	164.886	0.758331	1.10345	up
Mrps18b	13.0658	9.00988	6.42136	18.7671	16.3314	14.0073	0.757258	-0.858072	down
Pdxk	8.82784	10.8781	6.55364	21.3731	12.7856	11.4058	0.757053	-0.534392	down
Camk2n1	2.21299	2.50799	0.546181	5.7798	3.26916	3.11561	0.756341	-0.562923	down
Slc30a3	0.108256	2.78208	0.0804	4.61677	1.67744	2.25497	0.755366	-4.38059	down
Dnajc12	7.40612	6.33644	5.79586	12.8412	11.7057	10.2977	0.755288	-0.885471	down
Mt-cytb	67.5006	56.3756	37.0105	116.335	62.5516	79.034	0.75519	-0.487404	down
Sdc1	49.9491	56.1724	47.774	29.2736	32.3481	33.2904	0.754966	0.62678	up
AY172581.2	17.1329	16.582	13.8842	34.0174	24.8722	20.5064	0.754966	-0.584912	down
Slc25a25	44.7539	17.2016	84.4539	27.2809	32.8865	30.269	0.754185	0.56417	up
Sec14l2	34.7235	46.3784	29.8127	63.0753	51.4071	63.9992	0.754166	-0.861162	down
LOC103690028	2.87078	2.67174	3.79566	1.01985	1.43545	1.06018	0.754049	1.43713	up
Cyp2b1	48.7024	81.8126	15.043	64.1989	91.8036	76.8893	0.753922	-0.65879	down
Mical3	5.90418	3.58644	5.44784	10.5377	10.0664	6.74466	0.753883	-0.885799	down
Bcar3	6.93614	3.85662	4.05723	8.23427	6.78046	12.0492	0.752732	-1.02114	down
Klf13	12.8267	6.55168	12.0618	5.57506	5.00796	7.03538	0.752683	1.11339	up
Avpr1a	39.3995	21.9027	28.4788	16.7297	18.6442	18.9541	0.751044	0.611162	up
LOC298111	149.501	2.8543	4.2015	12.1207	129.764	107.835	0.7504	-4.68178	down
RGD1310951	10.7187	24.8496	10.7207	29.8087	22.4924	24.3062	0.75039	-1.18093	down
Hsdl2	10.7187	24.8496	10.7207	29.8087	22.4924	24.3062	0.75039	-1.18093	down
Adamts7	4.69572	2.7301	3.3651	6.45712	7.34656	6.6972	0.749317	-0.992911	down
LOC103694879	29.1842	7.17286	23.0599	27.3262	37.0682	32.5544	0.749249	-0.497462	down
Acnat2	81.7718	70.4276	48.2218	131.464	113.278	72.0054	0.748702	-0.685656	down
Acnat1	81.7718	70.4276	48.2218	131.464	113.278	72.0054	0.748702	-0.685656	down
Mir3589	2.64067	1.90107	0.9077	2.80845	4.42189	4.95344	0.747785	-1.21785	down
Adh4	632.6	730.1	411.273	1043.17	801.57	919.082	0.747561	-0.538899	down
Per1	5.37342	4.23027	6.09365	2.40127	1.37269	3.94209	0.747551	1.16204	up
Ranbp10	10.3509	7.3037	8.6719	19.2991	9.0903	16.651	0.747434	-0.941191	down
Eps8l2	12.2472	10.2766	10.1365	17.3674	17.8988	19.5868	0.747337	-0.800498	down
Hrg	483.394	536.958	206.34	748.817	511.487	647.724	0.747112	-0.422178	down
LOC360919	21.2383	40.7627	24.9445	17.4685	18.4737	17.0767	0.746829	0.513961	up
RGD1560925	1.2882	0.578411	0.638178	2.55266	1.68175	3.38484	0.74682	-1.99997	down
Inhbe	57.6427	20.5996	106.352	34.3838	50.1324	31.2229	0.746693	0.745408	up
Hhex	6.92974	7.68247	17.3375	17.7003	23.6008	12.3929	0.746634	-1.20413	down
Tmem9b	1.16121	1.85671	1.4185	1.37892	4.63458	4.55311	0.746156	-1.68248	down
Nrip3	1.16121	1.85671	1.4185	1.37892	4.63458	4.55311	0.746156	-1.68248	down
Ednra	1.86606	2.15272	4.33326	0.841469	1.53826	0.636849	0.746029	1.35518	up
Pim3	31.6129	19.0133	22.5344	11.79	11.2259	21.2837	0.745942	0.93456	up
LOC498300	2.81041	0.705397	1.687	5.1005	4.54097	2.09019	0.745883	-1.42854	down
AABR07021930.1	2.81041	0.705397	1.687	5.1005	4.54097	2.09019	0.745883	-1.42854	down
Parp2	3.72191	2.97618	3.98973	2.72879	3.28174	14.1771	0.745873	0.181584	up
Leap2	97.035	39.5956	104.891	54.5175	45.4326	52.6532	0.745668	0.881983	up
Aldh1a1	83.3213	79.3209	50.7396	131.324	75.2457	127.587	0.744771	-0.685704	down
Ccdc141	1.18318	0.638382	1.2765	3.8239	1.77341	2.85232	0.744615	-1.26946	down
Zfp871	7.80595	7.17136	5.50828	12.2526	12.4656	10.8116	0.744527	-0.772768	down
Gpt2	31.7817	41.596	31.7805	22.9032	15.1006	27.2702	0.744508	0.472652	up
Atf4	15.5161	20.4924	28.4985	18.7848	49.5634	35.5432	0.744254	-0.794485	down
Cyp2e1	1156.43	794.069	383.329	1435.8	716.632	1457.46	0.7436	-0.854519	down
Ighm	10.9247	57.3836	7.02292	15.2426	11.9877	18.7633	0.7432	-0.480518	down
Dgcr2	10.9247	57.3836	7.02292	15.2426	11.9877	18.7633	0.7432	-0.480518	down
AABR07065651.3	10.9247	57.3836	7.02292	15.2426	11.9877	18.7633	0.7432	-0.480518	down
Acad11	33.8696	57.5472	33.4686	79.8835	54.4615	62.3254	0.743054	-0.879829	down
Igkv12-98	0.057265	4.82884	0	0	0.057713	0	0.742478	NA	up
Noct	0.9309	0.15987	4.46182	0.212912	0.152026	0.85241	0.74082	2.12837	up
Acot3	10.9578	20.5378	24.9564	43.6444	14.3949	32.7943	0.74082	-0.675164	down
Acot2	10.9578	20.5378	24.9564	43.6444	14.3949	32.7943	0.74082	-0.675164	down
Acot1	10.9578	20.5378	24.9564	43.6444	14.3949	32.7943	0.74082	-0.675164	down
Abhd2	82.5091	145.911	125.911	77.1902	88.5804	61.5881	0.74081	0.705916	up
LOC100912707	0.535051	5.92768	0.273683	0.61732	0.846081	0.569019	0.740293	-0.206342	down
Slc17a4	2.77148	13.988	2.30019	11.5639	10.5127	10.7721	0.740274	-1.95857	down
Pank1	34.9727	30.4306	35.836	58.5027	48.1816	53.7587	0.740215	-0.62027	down
AC096809.1	34.9727	30.4306	35.836	58.5027	48.1816	53.7587	0.740215	-0.62027	down
Prr32	5.09483	0.281205	4.80064	0.21466	0.901569	3.19298	0.740039	2.41272	up
Gramd1c	2.92969	2.51993	3.1946	6.10344	6.97685	3.73273	0.739435	-1.05887	down
AY172581.5	12.9231	10.823	12.2647	20.8582	21.6551	16.6691	0.739152	-0.766096	down
Fabp7	40.9551	59.1626	23.887	59.8385	84.4937	50.6183	0.738722	-0.547032	down
AABR07065750.3	0.171099	5.85682	0.136798	0.855891	0.415825	0.404313	0.738381	-1.28115	down
AABR07065750.2	0.171099	5.85682	0.136798	0.855891	0.415825	0.404313	0.738381	-1.28115	down
AABR07065714.1	0.171099	5.85682	0.136798	0.855891	0.415825	0.404313	0.738381	-1.28115	down
SNORA73	3.89127	3.70348	3.87719	8.69647	5.35644	7.04497	0.738352	-0.861582	down
Ip6k2	11.6398	25.9471	8.89056	7.90163	8.74565	11.2325	0.737786	0.412426	up
Id2	13.2193	9.22989	16.1751	19.1196	27.6905	16.1612	0.737776	-0.5324	down
Palmd	11.7683	15.9251	15.4809	24.3329	23.8296	22.2149	0.737718	-0.622271	down
Hba-a1	3.56692	9.3407	6.63436	4.41285	3.19813	2.88463	0.737669	1.05273	up
LOC100361444	16.6484	4.56017	70.5259	22.4879	26.0776	8.74291	0.737415	-0.433762	down
Apol9a	7.16807	5.14327	7.95915	10.5978	10.4949	13.4837	0.736186	-0.564102	down
Abcg2	2.31992	4.03947	5.03104	1.75294	1.85076	1.5794	0.736108	1.20439	up
Sfxn1	28.0673	19.2955	27.338	21.9345	11.4766	12.8426	0.73603	1.08997	up
Slc22a5	3.49391	7.55668	4.37351	10.9719	7.57144	8.59147	0.736001	-0.974113	down
AABR07054837.1	2.46437	5.56501	1.48367	6.6604	3.92368	7.4455	0.735981	-1.43439	down
Mt-nd4	77.6752	75.8821	47.6215	134.155	85.3685	92.6947	0.735483	-0.288726	down
Mt-nd4l	77.6752	75.8821	47.6215	134.155	85.3685	92.6947	0.735483	-0.288726	down
Fmo3	107.085	115.227	84.5419	58.5159	59.4576	79.6802	0.735318	0.848821	up
Polr2h	0	1.87219	0	3.21929	2.45137	2.19699	0.734918	NA	down
Adcy10	0.252235	2.86904	0.327092	5.0906	0.886018	2.75723	0.734557	-3.07545	down
Slc4a4	7.27257	18.9182	8.8707	23.4953	15.0809	18.601	0.734547	-1.06826	down
Stmn1	2.71066	2.91659	1.55395	5.95286	3.36488	5.08824	0.734518	-0.908525	down
Rpl38	10.5689	24.6252	28.1236	12.0586	13.9374	12.9981	0.73444	0.921832	up
Baat	480.073	450.179	380.166	571.237	796.406	632.722	0.73401	-0.491073	down
Hmox1	8.19951	10.43	9.07337	11.9997	18.6268	15.2041	0.733532	-0.744745	down
Eif1a	9.26596	14.3707	13.6164	7.14287	8.51503	6.44065	0.732781	0.930773	up
Uqcr10	29.7322	33.8554	95.8571	131.659	31.0769	83.409	0.732703	-1.30082	down
Ethe1	58.5796	34.7675	34.8363	16.4783	28.5658	36.8028	0.731581	0.286307	up
Decr1	139.945	182.281	140.744	282.169	191.706	232.244	0.731474	-0.722571	down
AC127640.1	3.43447	6.51771	2.75523	2.83446	1.22964	2.08733	0.731396	0.718431	up
AABR07056638.1	4.97356	2.79353	5.98358	3.28994	2.01957	1.53429	0.730908	1.30023	up
AABR07030086.1	2.05177	10.4254	1.86689	2.5164	2.83799	1.87549	0.730479	-0.294491	down
Ttll8	16.7076	6.53049	18.3247	8.74426	6.01218	10.2256	0.730089	0.934101	up
Mlc1	16.7076	6.53049	18.3247	8.74426	6.01218	10.2256	0.730089	0.934101	up
Acot4	5.70331	6.15341	10.1556	13.1308	11.2827	12.3938	0.728791	-1.01016	down
AABR07057443.1	7.74	11.4842	7.45843	13.1925	16.5093	14.1886	0.728635	-0.874327	down
Rpl39	24.4744	60.5101	27.6641	77.3345	25.1879	72.2206	0.72844	-1.3844	down
Acadsb	21.3473	18.0954	17.8268	33.3949	26.9871	30.1572	0.728411	-0.73688	down
AABR07016883.1	5.01374	3.2588	9.1547	2.45986	3.15652	3.69877	0.727874	0.667552	up
RGD1560341	6.44384	3.39362	4.74118	10.7652	7.12882	7.45815	0.727825	-0.653572	down
Calcoco1	0	0	0	2.32418	1.58979	1.77106	0.727484	NA	down
Lyz2	9.59441	33.0369	7.77017	7.937	10.365	12.6636	0.72682	-0.111455	down
Nox4	7.1027	3.46807	3.50794	7.56525	9.9489	7.07448	0.726294	-1.10877	down
RGD1565682	2.71951	10.1138	2.17111	2.62459	2.97426	2.16034	0.726206	0.0512514	up
LOC100359668	1.75499	2.01395	2.26227	7.03016	2.02391	3.32695	0.726206	-0.724174	down
AABR07064349.2	1.75499	2.01395	2.26227	7.03016	2.02391	3.32695	0.726206	-0.724174	down
Cpt2	23.912	28.8703	24.7124	49.5617	35.9787	35.3623	0.726147	-0.541908	down
Rhod	5.35956	7.51764	6.40641	11.7641	10.0919	10.616	0.726098	-0.728657	down
Paqr7	15.5613	10.5698	17.8488	21.9883	24.3782	23.8165	0.726098	-0.613994	down
AABR07024291.1	1.23127	3.7216	2.87521	0.426715	0.560855	1.99441	0.725835	2.35797	up
Vgll4	3.17135	3.69491	5.28436	6.86866	9.46227	5.27717	0.725786	-0.894492	down
Pvrl1	2.26264	2.4993	3.98665	5.4816	7.04875	3.95437	0.725435	-1.13308	down
LOC100911881	3.5165	1.58542	0.761518	3.97661	3.60251	4.53872	0.725279	-1.32667	down
Spg21	9.07662	7.11817	13.4714	11.6596	17.5857	18.7811	0.724694	-0.954174	down
Mt-co2	335.029	487.904	360.954	763.65	478.247	541.464	0.724206	-0.58505	down
Dgat2	181.285	58.9303	160.035	86.1979	82.0766	95.6381	0.723874	0.892665	up
Rn50_10_0699.2	7.74599	4.32517	6.35157	9.42247	12.2076	9.38251	0.723728	-0.568992	down
Rad51d	7.74599	4.32517	6.35157	9.42247	12.2076	9.38251	0.723728	-0.568992	down
Prelid2	3.3241	3.39265	3.61605	6.41699	5.72215	6.6678	0.722957	-0.919483	down
Lrtm2	27.849	8.68389	18.2276	28.6199	30.8106	26.7079	0.722947	-0.650894	down
Vps51	10.2822	21.5383	14.1292	26.0356	12.6711	33.935	0.722635	-0.881802	down
Tm7sf2	10.2822	21.5383	14.1292	26.0356	12.6711	33.935	0.722635	-0.881802	down
Mt-nd6	18.7534	15.1574	12.1099	40.5023	16.8111	15.397	0.722635	-0.149393	down
Mir6315	10.2822	21.5383	14.1292	26.0356	12.6711	33.935	0.722635	-0.881802	down
AABR07072511.1	32.3336	4.74596	35.384	26.3576	19.109	0.377104	0.722577	0.758778	up
Slc46a3	5.13556	6.13734	3.75463	9.31273	6.88567	9.57412	0.722557	-0.858683	down
Adamtsl4	1.48053	3.37907	1.77822	4.49671	4.95188	3.76602	0.722108	-1.33843	down
snoU83B	2.91584	1.77077	3.79604	1.60332	0.636868	1.23755	0.722079	1.23642	up
Znrf2	6.08342	11.7772	6.22266	11.5396	18.261	9.67058	0.721172	-0.890987	down
LOC103689968	1546.4	1424.53	1313.21	2539.39	1917.46	1931.7	0.720635	-0.439381	down
Fam134b	1546.4	1424.53	1313.21	2539.39	1917.46	1931.7	0.720635	-0.439381	down
Pla2g2a	0.572712	4.11917	7.34678	10.8007	3.68746	6.70494	0.720323	-0.702871	down
Cdc42ep1	2.58544	2.76261	3.62123	5.73748	6.17764	4.70166	0.720157	-1.05439	down
Tbl1xr1	5.63054	5.61104	6.14465	9.76813	12.3031	7.11113	0.719904	-0.794809	down
Dcaf7	2.40569	1.5156	2.20708	4.19933	5.59832	2.53857	0.719016	-0.928025	down
Zrsr1	0.869319	0.569119	1.04329	1.34498	0.930658	4.68869	0.718733	-0.629623	down
Gpr39	1.30436	2.70711	1.77632	5.67527	2.44135	3.70198	0.718362	-1.0594	down
AABR07020815.1	1.30436	2.70711	1.77632	5.67527	2.44135	3.70198	0.718362	-1.0594	down
Nfkbia	26.6338	30.7812	28.1736	16.334	17.0444	21.6028	0.718118	0.725047	up
Synrg	10.6392	11.2729	14.9186	7.10865	6.91538	8.46123	0.718089	0.665208	up
AABR07056556.2	12.6188	1.99557	1.89297	3.20908	2.61237	3.13953	0.717006	-0.653745	down
Wdr61	7.65495	11.5195	12.2229	5.86792	6.73007	6.3716	0.716821	0.854348	up
Ccser2	2.57346	1.71751	2.04916	2.64963	5.21499	4.75977	0.716801	-1.21586	down
Ehhadh	114.671	173.967	107.734	290.274	111.368	191.147	0.716138	-0.737187	down
Apoc3	3926.21	2740.27	3749.12	2196.75	2460.27	2337.25	0.71567	0.681741	up
Net1	11.1514	35.2877	12.3365	34.9185	42.2434	13.918	0.715533	-1.50106	down
RGD1564865	18.4936	14.5758	11.9012	6.53252	6.1915	15.2958	0.715406	1.15787	up
Tubb3	0.465058	0.510866	0.420951	1.87237	2.55783	0.88433	0.714811	-2.00939	down
Ddah1	10.9856	16.7266	7.25394	23.6524	14.7281	16.8383	0.714304	-0.61613	down
Cdo1	487.149	488.15	513.35	288.21	338.708	377.481	0.713777	0.527281	up
Rtn4rl1	1.70826	2.19448	2.09362	3.84653	4.54744	3.57015	0.712626	-0.877559	down
Cdkn1a	2.59304	0.621643	3.60357	0.783611	1.02765	0.660284	0.712567	1.72643	up
Ubfd1	4.30586	3.43909	4.15177	6.55982	11.0036	3.11779	0.712255	-0.659931	down
Acaca	21.1931	20.7365	54.4989	17.6774	21.372	23.9094	0.712245	-0.0121315	down
Galk1	41.0142	53.2752	43.6794	85.4315	57.053	65.1727	0.712119	-0.577315	down
LOC100362751	19.672	22.9109	18.772	44.3005	23.2867	26.8563	0.711982	-0.449116	down
AABR07068044.2	1.18007	0.310492	2.76506	0.051672	0.387677	0.200199	0.711348	2.55937	up
AABR07068043.1	1.18007	0.310492	2.76506	0.051672	0.387677	0.200199	0.711348	2.55937	up
RGD1565117	2.62817	1.67038	1.41199	0.309289	0.12178	1.2866	0.710626	2.43315	up
AY172581.20	9.66544	12.2606	5.98031	19.3834	9.8516	15.1867	0.710567	-0.651905	down
LOC100362384	12.8054	8.39194	10.5646	20.0804	11.8443	18.1224	0.710538	-0.778543	down
AC111734.1	12.8054	8.39194	10.5646	20.0804	11.8443	18.1224	0.710538	-0.778543	down
Tmbim6	48.0152	40.5021	96.4778	41.4284	38.4161	42.998	0.710499	0.212871	up
Ces2a	39.8895	47.5365	34.5992	83.6421	34.8958	64.938	0.710353	-0.703055	down
Soat2	25.0447	16.3216	29.4978	43.4198	32.2681	32.3481	0.710187	-0.369177	down
Als2cl	0.580246	1.05288	2.05433	2.19672	4.50388	1.84109	0.709758	-1.06101	down
Fabp4	1.44564	5.72197	3.27576	3.67157	10.5481	4.27396	0.70928	-0.383743	down
Rn50_1_0430.2	6.49961	3.01396	7.25842	2.5652	3.54256	3.22914	0.708987	1.0092	up
Esr1	6.49961	3.01396	7.25842	2.5652	3.54256	3.22914	0.708987	1.0092	up
LOC100361547	511.262	396.781	689.753	771.552	837.759	746.052	0.70888	-0.593701	down
Gpx1	992.196	411.561	767.797	409.457	517.849	548.334	0.708763	0.568193	up
Slc7a2	78.3627	80.6299	70.0026	51.7966	44.9656	56.8576	0.708353	0.597311	up
Cltb	7.10016	7.51551	5.15506	11.2276	9.68211	11.2551	0.707631	-0.66113	down
Pigu	11.8087	4.35423	10.9053	5.19027	5.87936	5.29245	0.707582	1.04302	up
Ncoa6	11.8087	4.35423	10.9053	5.19027	5.87936	5.29245	0.707582	1.04302	up
Ube2g2	9.19853	12.1544	10.6752	5.94493	6.86549	6.85807	0.707426	0.638385	up
Bdh2	9.12927	5.16472	5.64457	12.1303	6.32624	13.8531	0.707426	-1.10368	down
Hps5	170.313	473.022	223.661	151.822	238.695	198.16	0.706714	0.174649	up
Trip6	3.68122	3.15315	3.79773	6.12911	6.36069	6.10978	0.706636	-0.735494	down
Arl5a	4.47801	4.33059	5.45534	9.13538	5.39893	9.42676	0.706616	-1.02861	down
Lpp	7.6299	8.9355	6.13716	3.59325	3.00994	6.83596	0.706372	1.08637	up
Cacna2d4	1.90214	0.988122	2.10692	4.68031	3.3599	2.32392	0.706304	-0.820797	down
Fn1	206.655	282.53	239.977	161.227	211.407	122.157	0.706275	0.573799	up
Smim20	18.9673	22.2509	18.0131	33.647	25.9239	30.9452	0.706246	-0.706202	down
LOC367746	3.29763	0.048264	1.70238	0	0.739819	0.068647	0.706226	4.63222	up
AABR07015522.1	2.50568	2.66576	4.74446	1.85684	0.323991	2.52428	0.705894	0.521695	up
Dhrs7	89.9687	49.105	55.5304	58.2994	112.121	118.805	0.705797	-1.0137	down
Dhrs7l1	89.9687	49.105	55.5304	58.2994	112.121	118.805	0.705797	-1.0137	down
Vrk3	6.77219	2.95677	8.1667	9.9708	8.30322	11.0002	0.70567	-0.558086	down
Phf1	4.77134	4.1254	5.60815	8.43408	7.63663	8.22419	0.704607	-0.785479	down
Pcsk5	2.96858	4.67267	3.15665	1.43142	1.95338	1.94223	0.704392	0.700684	up
Creb3l3	111.046	111.357	112.047	180.732	148.506	165.28	0.704373	-0.569713	down
Scn1b	2.57893	2.33108	0.935898	4.95021	3.62223	2.98896	0.704207	-0.635877	down
AABR07071898.1	2.57893	2.33108	0.935898	4.95021	3.62223	2.98896	0.704207	-0.635877	down
Susd6	5.77394	12.4693	6.07087	5.08558	4.66653	4.82972	0.704031	0.329963	up
Spns1	5.42547	4.84312	4.95897	6.76931	8.49977	10.0534	0.70368	-0.777385	down
Lat	5.42547	4.84312	4.95897	6.76931	8.49977	10.0534	0.70368	-0.777385	down
Hes1	5.65358	4.4488	9.93458	4.26598	4.23778	3.16487	0.703436	0.415854	up
Mt-cox3	503.391	564.973	395.678	948.513	501.611	700.228	0.703065	-0.476146	down
Mt-atp8	503.391	564.973	395.678	948.513	501.611	700.228	0.703065	-0.476146	down
Mt-atp6	503.391	564.973	395.678	948.513	501.611	700.228	0.703065	-0.476146	down
RGD1562690	37.1896	50.8319	67.8751	38.0518	34.2093	31.8071	0.702977	0.571346	up
Cyp2b2	21.7356	42.2973	15.5442	31.8075	44.7737	42.848	0.702821	-0.979167	down
Cyp4a2	140.588	481.523	521.602	307.489	341.556	1025.57	0.702695	0.495482	up
Tdo2	452.302	538.343	435.973	267.319	308.871	395.58	0.702412	0.550283	up
5S_rRNA	4.90343	2.09122	4.95455	2.16236	2.65799	1.33243	0.702382	1.18119	up
Lipc	153.22	57.8431	142.376	68.6634	85.8331	85.0961	0.702148	0.742541	up
Lgals8	21.9194	18.2741	19.5738	30.1499	29.0865	31.3436	0.701514	-0.623229	down
LOC102556148	26.9099	17.1145	14.5459	31.5548	26.2216	31.2459	0.701192	-0.868447	down
LOC100910829	26.9099	17.1145	14.5459	31.5548	26.2216	31.2459	0.701192	-0.868447	down
Cml2	26.9099	17.1145	14.5459	31.5548	26.2216	31.2459	0.701192	-0.868447	down
Stat6	6.71897	6.67832	5.17111	11.5168	7.64909	10.8489	0.700314	-0.699988	down
Acsl5	95.7486	61.4148	134.089	74.4163	52.5201	70.3012	0.700275	0.445704	up
Mt-nd5	35.3601	30.8129	23.6489	68.8252	35.1356	30.1891	0.700226	-0.189402	down
LOC102549803	26.9099	17.1145	14.5459	31.5548	26.2216	31.2459	0.701192	-0.868447	down
ABR07065651.7	10.9247	57.3836	7.02292	15.2426	11.9877	18.7633	0.7432	-0.480518	down
LOC100360581	10.9247	57.3836	7.02292	15.2426	11.9877	18.7633	0.7432	-0.480518	down
AABR07065651.2	10.9247	57.3836	7.02292	15.2426	11.9877	18.7633	0.7432	-0.480518	down
AABR07065656.3	10.9247	57.3836	7.02292	15.2426	11.9877	18.7633	0.7432	-0.480518	down
Acot5	10.9578	20.5378	24.9564	43.6444	14.3949	32.7943	0.74082	-0.675164	down
ABR07071445.1	8.30176	43.997	4.63884	6.22478	7.42873	7.25837	0.883322	0.193771	up

## Sheet: liver diabetic-vs-control DEGs
	diabetic	diabetic	diabetic	non_diabetic	non_diabetic	non_diabetic
gene	L-B3A	L-B4A	L-B7A	L-A3A	L-A4A	L-A7A	probab	log2FC	flag
LOC100911545	1.75422	0.696032	1.73026	170.053	207.547	2.39997	0.993289	-6.61886	down
A2m	1.68391	0.620713	1.31613	134.287	159.594	1.63838	0.991819	-6.67287	down
Wfdc21	38.9339	57.9239	60.4999	375.228	827.098	49.7124	0.983388	-2.69554	down
Lcn2	0.916236	1.25214	1.77718	76.5674	37.0088	1.67742	0.980578	-4.8854	down
Acsm2a	291.178	40.0186	246.195	31.2005	22.7017	25.456	0.979918	3.27373	up
Metazoa_SRP	583.559	10939.7	567.854	603.826	626.085	789.33	0.979158	-0.101479	down
AABR07070277.2	583.559	10939.7	567.854	603.826	626.085	789.33	0.979158	-0.101479	down
Inmt	49.6907	33.2441	106.43	12.5162	5.05707	4.64616	0.975778	3.2966	up
U6	5.40796	7.63992	5.97373	7.65543	118.401	31.3954	0.973467	-2.39385	down
LOC100912405	5.40796	7.63992	5.97373	7.65543	118.401	31.3954	0.973467	-2.39385	down
Orm1	212.292	374.516	467.458	1832.78	3062.97	355.402	0.973277	-2.29094	down
Car3	72.6034	167.529	147.74	635.595	815.601	488.998	0.972087	-2.10505	down
Rbm15b	6.22478	7.42873	7.25837	48.3695	55.3969	51.6642	0.971307	-2.83145	down
Manf	6.22478	7.42873	7.25837	48.3695	55.3969	51.6642	0.971307	-2.83145	down
Dock3	6.22478	7.42873	7.25837	48.3695	55.3969	51.6642	0.971307	-2.83145	down
Kng1l1	863.261	1220.53	910.161	6161.43	6241.51	1025.74	0.969047	-2.75907	down
Stac3	0.108633	9.05548	2.04668	6.35991	29.6928	56.8844	0.965647	-3.85875	down
pRNA	133.999	214.859	410.602	1337.93	1073.96	778.131	0.964896	-2.32147	down
5_8S_rRNA	133.999	214.859	410.602	1337.93	1073.96	778.131	0.964896	-2.32147	down
Dbp	46.0583	24.5935	42.5824	7.06083	1.91531	8.48686	0.963536	2.59235	up
Fras1	23.6172	7.22474	12.1573	0.788278	0.313662	0.554003	0.958906	4.45579	up
Ehhadh	290.274	111.368	191.147	54.2973	49.5106	51.9201	0.955766	1.88032	up
Vnn1	50.5239	21.5655	30.2356	8.18474	3.66641	7.51986	0.955626	2.00747	up
Sdf2l1	8.90268	10.7164	13.3805	61.4031	67.8179	14.1877	0.952215	-2.5185	down
AABR07008505.1	3.18178	17.0539	35.6009	2.20536	1.79899	3.81859	0.951245	2.95102	up
LOC100912026	9.66362	11.1758	11.6936	13.7484	102.056	23.4988	0.951195	-1.07221	down
Fads2	636.603	409.222	713.02	95.2521	186.797	238.431	0.949765	1.76892	up
Csad	5.33762	9.00278	13.0882	28.7084	40.6972	49.4122	0.948975	-2.17649	down
Hsd17b2	474.439	262.339	483.111	139.297	86.4661	141.515	0.947195	1.76806	up
Cyp4a1	66.479	40.8953	64.3984	14.7117	6.42406	25.3139	0.944964	2.13006	up
7SK	1589.34	23046.6	14203.9	3494.36	606.41	8484.69	0.943794	2.02318	up
LOC367746	0	0.739819	0.068647	0.080249	4.53388	23.2416	0.941824	-6.04541	down
Akr7a3	67.5371	46.4186	50.3401	9.16129	13.4993	23.6908	0.941374	1.89882	up
Rgs3	42.382	36.8175	17.3108	10.4673	4.48787	9.49356	0.940124	1.95537	up
Hspb1	15.7147	16.6946	17.9471	4.16927	2.81552	2.29827	0.940074	2.56791	up
Ass1	630.552	557.964	1110.76	286.624	245.235	268.646	0.933863	1.23091	up
Ppp1r3c	11.739	13.8004	18.4391	27.6269	41.7694	75.1145	0.932973	-1.59774	down
Hp	2722.13	3568.47	4250.14	12418.9	12551.6	4461.21	0.932443	-1.79916	down
Gsta3	34.3291	2.90718	8.6424	4.30705	1.42898	3.9777	0.930853	1.1195	up
Rgs16	17.5222	6.61663	2.75498	0.284313	0.23456	2.5866	0.929603	4.54055	up
G0s2	143.886	152.052	60.8289	158.757	201.269	633.748	0.929353	-0.484196	down
Akr1c2	14.1907	9.80214	29.6679	17.5978	49.8948	97.7648	0.928533	-1.81394	down
Akr1c1	14.1907	9.80214	29.6679	17.5978	49.8948	97.7648	0.928533	-1.81394	down
Tubb2a	5.72369	24.4139	7.65043	18.1344	56.9484	46.0431	0.927943	-2.58937	down
AABR07065923.1	20.3286	1.33681	1.46447	19.4109	41.0138	20.1357	0.927553	-3.78131	down
G6pc	56.1722	45.7854	70.6796	105.725	128.29	251.283	0.927543	-1.19148	down
LOC103690996	0.953116	0.522051	10.6339	17.3296	18.0842	15.1163	0.927483	-4.18445	down
Rab3il1	42.4266	28.0206	46.3933	6.44659	12.0741	18.4967	0.926003	1.81305	up
Fads3	42.4266	28.0206	46.3933	6.44659	12.0741	18.4967	0.926003	1.81305	up
Usp2	11.327	4.41448	12.246	1.57516	1.15395	1.45301	0.925223	2.96264	up
LOC103690020	57.4872	32.1926	42.1402	18.2974	13.9498	11.0407	0.924462	1.59495	up
Cyp2j4	35.8525	19.8753	32.9023	11.097	8.17563	8.32624	0.922012	1.98245	up
Hpx	1294.89	1657.97	1528.86	4712.53	4783.06	2096.73	0.921772	-1.62405	down
Spink1	39.8531	154.703	44.7882	84.1491	273.082	280.799	0.921652	-2.60814	down
Spink1l	39.8531	154.703	44.7882	84.1491	273.082	280.799	0.921652	-2.60814	down
U7	24.9757	14.0085	34.3633	8.53468	10.7662	2.71829	0.921022	1.54911	up
Lpin2	24.9757	14.0085	34.3633	8.53468	10.7662	2.71829	0.921022	1.54911	up
Eci1	271.534	136.562	288.548	104.405	75.9746	83.8362	0.920792	1.69549	up
Nr1i3	43.7302	41.2446	38.5787	23.6804	11.3749	6.92474	0.919422	1.85835	up
Per3	10.3558	6.07955	9.60848	2.04976	0.82658	1.53012	0.917552	2.65066	up
Hacl1	102.086	68.662	61.3623	48.4241	14.6945	23.1093	0.916862	1.57104	up
LOC100911217	7.42775	4.48909	5.56513	0.24971	0	0	0.914851	NA	up
U2	10.0238	83.1551	9.5008	7.97349	10.6532	16.825	0.913741	-0.0878569	down
Mt-nd4	134.155	85.3685	92.6947	45.0642	21.0935	54.6641	0.913571	1.0405	up
Mt-nd4l	134.155	85.3685	92.6947	45.0642	21.0935	54.6641	0.913571	1.0405	up
Adig	7.80094	4.0753	4.96947	0.188767	0	0	0.912671	NA	up
RGD1563601	8.56569	13.4222	1.39936	1.9468	0.547869	1.50792	0.912041	2.50601	up
Por	102.155	41.8003	69.7819	30.8582	18.382	32.7874	0.911141	1.1772	up
SCARNA17	8.71353	19.7995	3.81586	2.89905	1.81266	3.12369	0.910451	1.58768	up
Paqr9	10.7054	26.2577	24.3749	10.3697	24.2586	126.761	0.909301	0.00690392	up
LOC501038	10.7054	26.2577	24.3749	10.3697	24.2586	126.761	0.909301	0.00690392	up
Cldn2	1.88765	1.96396	2.34362	3.40881	9.74474	14.3279	0.907351	-2.31086	down
LOC100361444	22.4879	26.0776	8.74291	31.2712	34.1164	84.3275	0.907191	-0.601319	down
Elovl2	17.055	9.24314	13.5113	4.09719	3.08615	4.22037	0.906281	1.72146	up
Fabp4	3.67157	10.5481	4.27396	0.934787	0.564768	1.16368	0.90477	2.19287	up
AABR07070043.1	2.01132	2.76938	1.49207	1.81307	23.6487	1.41059	0.90458	0.149703	up
Apof	167.876	128.226	261.806	111.815	62.7348	58.1731	0.90401	1.42006	up
Hmgcr	11.5594	9.76819	17.924	3.07908	4.12118	4.38276	0.90307	1.48794	up
Fmo5	97.6615	36.1658	98.8389	70.9993	13.4427	10.8879	0.90163	2.86096	up
Igfbp2	27.0544	6.71082	29.9149	16.9843	2.30489	3.3976	0.89892	2.99327	up
Bhlhe40	23.2348	19.733	9.75996	3.8078	2.51641	11.566	0.89872	2.37358	up
Mettl7a	61.4632	39.9107	62.7041	29.3838	21.9981	15.1919	0.89847	1.48234	up
LOC100361547	771.552	837.759	746.052	329.704	233.527	473.407	0.89679	1.22659	up
AABR07034445.1	38.4618	25.2034	10.3628	11.5462	2.96363	13.1417	0.89623	1.12619	up
AABR07004397.2	0.378362	3.19442	0.621593	7.27499	7.62338	5.30526	0.89594	-3.5489	down
Cyp2b1	64.1989	91.8036	76.8893	80.7757	14.7518	3.71976	0.893929	2.38189	up
Cml5	11.6366	2.83408	2.86242	1.55533	1.03262	0.519032	0.892909	1.47093	up
Fam198a	7.97614	6.28963	11.9442	2.12129	1.72093	3.20646	0.892869	1.91075	up
Arntl	0.175591	1.29004	0.251491	3.26246	5.90738	5.20797	0.892759	-4.37214	down
Acaa2	514.198	280.689	498.295	232.897	131.613	218.478	0.891519	1.18951	up
Cyp2e1	1435.8	716.632	1457.46	728.755	267.388	644.358	0.891459	1.15592	up
Ech1	295.4	183.952	221.996	118.341	67.882	127.27	0.891429	0.907586	up
Tmed3	1.62205	2.8567	2.4933	9.45124	11.8735	4.3236	0.891249	-1.92245	down
Rpl35al1	6.79602	35.0406	7.04933	7.30905	7.00984	3.12912	0.890389	0.00810401	up
Nrg4	6.92321	1.89011	6.51142	1.01854	0.78447	0.577393	0.889649	3.05318	up
Prodh	65.7762	47.9056	53.1896	28.0648	24.1899	18.7678	0.889569	1.13674	up
Pcolce	3.41459	2.44238	3.32381	18.8099	9.35694	2.07826	0.889229	-1.4932	down
AABR07021492.1	3.30438	3.06974	6.99629	0	0	0	0.888319	NA	up
Cacna1g	6.70486	1.36273	4.81713	0.18051	0.368251	0.711711	0.888069	3.70941	up
Ppara	18.7712	19.2006	18.306	6.82295	6.11121	8.19558	0.887309	1.46005	up
Rps29	20.0166	7.40651	16.3376	34.7391	38.2548	32.2216	0.886899	-1.08836	down
Avpr1a	16.7297	18.6442	18.9541	44.6409	52.9037	30.9829	0.886839	-1.25964	down
Cish	5.86493	8.04552	2.58678	2.5202	0.194564	0.489809	0.885979	3.58182	up
Cnn3	55.5518	47.7467	50.3046	24.0389	21.0245	21.49	0.885639	1.22703	up
Arrdc3	60.7741	52.9506	15.8483	20.3063	12.4624	22.6603	0.885569	1.38272	up
Mt-nd5	68.8252	35.1356	30.1891	19.5774	14.1873	23.6287	0.885069	0.843742	up
Mt-cox3	948.513	501.611	700.228	352.04	249.88	399.624	0.884788	0.992087	up
Mt-atp8	948.513	501.611	700.228	352.04	249.88	399.624	0.884788	0.992087	up
Mt-atp6	948.513	501.611	700.228	352.04	249.88	399.624	0.884788	0.992087	up
Mt-nd1	76.2143	35.1325	44.5952	21.9031	14.8947	31.0786	0.884368	1.02575	up
Aig1	7.39054	2.88316	6.4178	1.46994	0.553692	1.38003	0.884318	2.21738	up
Rn60_6_0136.1	0.01203	7.52665	4.3415	0.65906	0.285163	0.025221	0.884288	3.92834	up
Gls2	98.9659	81.9179	160.387	56.6587	56.1763	42.2732	0.884288	0.816969	up
Mt-cytb	116.335	62.5516	79.034	40.1065	26.5892	49.7064	0.883598	0.978638	up
Cyp17a1	9.09395	3.71162	5.81079	1.44852	0.630546	2.32266	0.883018	2.00415	up
Mt2A	365.116	107.333	350.799	213.942	137.381	33.1189	0.882778	1.35247	up
Upp2	5.82799	2.27996	15.2861	2.82411	2.21815	1.59754	0.882578	1.39364	up
Fbxl17	10.6674	12.8571	10.5889	2.75739	5.65721	3.15243	0.882398	1.75868	up
Slc4a4	23.4953	15.0809	18.601	8.12876	5.87037	8.26772	0.882328	1.19427	up
AY172581.5	20.8582	21.6551	16.6691	7.64238	4.84798	10.8031	0.882278	1.44852	up
Gcnt2	9.12775	4.39773	6.08253	1.9026	1.02727	1.97663	0.882268	1.6767	up
Zfp354a	9.52806	2.62382	17.7874	1.16796	3.10642	5.47953	0.881688	1.61693	up
Fads1	149.317	129.465	203.212	52.569	92.9471	80.1221	0.880438	0.89811	up
Chchd10	89.3952	55.0047	80.2067	29.0537	22.8412	50.1577	0.880278	1.465	up
Abcd3	89.975	77.1752	81.6426	38.1755	35.1775	40.3853	0.879948	1.09668	up
LOC103694872	99.0108	67.1362	99.7991	34.8315	25.7153	61.4671	0.879148	1.50719	up
Cbln3	16.1916	17.7593	17.196	3.55649	6.84208	9.45933	0.878908	1.32957	up
Tex36	5.77658	4.18483	5.12853	1.24072	0.777321	0.954392	0.878288	2.42589	up
AY172581.20	19.3834	9.8516	15.1867	7.7878	3.83744	5.33635	0.877168	1.50889	up
Mapk1ip1l	11.0176	4.43814	8.82808	3.77291	2.26075	1.46917	0.876258	1.9653	up
Ubd	65.1878	23.4505	58.1595	15.6147	26.93	23.6418	0.876238	1.29867	up
Rhbg	10.8398	0.824028	5.59781	1.32141	1.93949	0.938808	0.875758	2.08278	up
H2afj	8.89624	0.247341	11.7297	16.1309	21.4134	14.6466	0.874687	-0.858564	down
Plin2	36.7298	68.7085	31.9251	36.2109	95.7893	159.079	0.873627	-1.38291	down
Cyp1a2	172.386	106.907	144.241	84.9151	65.8702	51.8024	0.873067	1.13078	up
Rmdn2	5.30047	4.9339	6.41903	12.3021	11.3979	18.9264	0.872217	-1.21472	down
Mt-nd2	28.1079	11.3383	15.0923	8.79978	4.72	8.79061	0.872167	0.779778	up
AC130970.1	0.07322	0.081289	0.032691	0.008445	8.73049	0	0.870897	3.11607	up
Mir3591	5.64016	10.6234	4.00219	13.9342	11.2691	24.5611	0.870507	-1.30482	down
Ppp1r16a	141.841	116.195	191.08	63.2396	60.3132	94.7861	0.869887	1.16538	up
Gpt	141.841	116.195	191.08	63.2396	60.3132	94.7861	0.869887	1.16538	up
Aldh1a1	131.324	75.2457	127.587	82.3634	28.5808	50.7768	0.869517	1.32924	up
Fam195a	12.9754	7.77691	11.6165	3.85276	4.02047	4.0344	0.869477	1.53074	up
AC115255.1	28.0377	18.9508	12.2998	7.59876	5.69509	11.7121	0.869477	1.31842	up
Klf16	6.69358	5.44938	5.53049	2.17422	1.27737	1.30273	0.869247	2.08587	up
Acad11	79.8835	54.4615	62.3254	35.9408	25.8256	31.5773	0.869217	0.980931	up
Mknk2	16.5009	14.2768	22.5321	7.24538	9.34437	5.48726	0.868937	1.18741	up
Cav2	2.09118	7.64692	3.68371	9.59611	15.8369	10.0396	0.868927	-1.44647	down
Pdia6	72.8721	82.9358	99.8301	189.572	246.331	86.3132	0.868527	-1.19268	down
Glul	310.029	85.452	186.048	107.547	100.423	79.4675	0.867047	0.889587	up
Cidea	7.5313	3.13046	5.36569	1.34157	1.09669	1.61932	0.866947	1.99984	up
Slc16a1	10.8756	18.9028	11.2939	18.5036	23.6998	48.9837	0.866857	-1.06933	down
Ltc4s	0.540984	1.21031	0.305023	2.28627	6.76422	2.95158	0.865897	-2.44783	down
RGD1565682	2.62459	2.97426	2.16034	9.56659	10.8644	2.76179	0.864736	-1.86591	down
Onecut1	11.9439	7.38705	2.94127	3.49837	0.394671	3.4634	0.864296	1.09281	up
Gadd45g	17.3546	29.0706	10.5305	7.13089	6.83282	10.7376	0.862736	1.28317	up
AABR07065778.2	0.326813	0.276541	8.9976	0.369854	0.192569	0.257714	0.862726	0.342694	up
Mx2	2.7975	2.04673	4.98684	6.72215	15.3601	4.97868	0.862476	-1.26478	down
AY172581.1	14.7547	9.49296	5.75253	2.98089	3.13154	5.15635	0.862406	1.59999	up
Plin3	12.6058	5.57911	19.1937	4.57895	6.69732	3.6926	0.861836	1.461	up
Abcg5	16.2551	3.85251	5.01694	5.48787	1.39152	2.06992	0.861206	1.27723	up
Kynu	31.9629	47.124	41.8822	65.1826	77.2685	103.552	0.860766	-0.883543	down
Cyp7a1	29.4841	2.18186	108.437	7.6682	32.0332	27.4805	0.860726	0.101526	up
Adh4	1043.17	801.57	919.082	510.471	554.065	349.066	0.860716	0.848363	up
LOC103693375	0.879009	0.647248	10.689	0.740125	1.02367	0.654538	0.860426	0.248109	up
AABR07004549.1	181.226	173.804	174.616	72.4425	81.8209	112.914	0.860356	1.09364	up
C4bpa	248.736	295.563	270.349	597.982	705.016	288.324	0.859946	-1.14528	down
Pfkfb1	12.8939	7.3164	13.8449	7.8608	2.5629	3.10272	0.859396	2.05508	up
AABR07042903.1	19.0408	20.0228	20.7992	14.3112	1.01805	11.2055	0.858366	0.837439	up
AABR07029907.2	1637.48	1451	1442.94	3185.14	2531.79	3048.85	0.857236	-1.07122	down
AABR07029907.1	1637.48	1451	1442.94	3185.14	2531.79	3048.85	0.857236	-1.07122	down
Jun	9.92156	25.2281	5.83127	7.22306	2.87164	7.1499	0.856566	0.472644	up
Selenbp1	65.1988	46.8946	81.2374	35.1564	33.9267	26.6166	0.855866	0.942426	up
Glt1d1	5.2058	2.73322	9.46959	3.1004	1.58179	0.657343	0.855526	1.71856	up
Clmn	11.4198	8.31567	9.393	4.91724	3.60106	2.82343	0.855216	1.38317	up
Add1	31.0287	24.5892	27.0444	13.1583	13.1436	12.6235	0.854615	1.04097	up
Hyou1	10.6433	16.041	13.8135	25.7777	38.3079	21.7426	0.854075	-0.900047	down
Mt1m	34.3593	9.57305	31.0514	18.1014	13.208	3.7612	0.853945	1.23324	up
Enc1	8.72931	9.03489	8.94651	4.61419	2.9933	2.61441	0.853915	1.57959	up
Lbp	24.914	19.7915	19.0458	69.9922	47.586	12.7194	0.853795	-1.26566	down
Ptgr1	40.6533	31.1734	42.1555	17.6186	17.3466	20.6217	0.853335	1.20627	up
Decr1	282.169	191.706	232.244	134.629	86.5515	144.495	0.853045	0.786653	up
Epb4.1	19.5024	13.8253	19.7603	8.40193	7.42702	8.00599	0.853035	1.2845	up
Fga	879.143	1284	897.059	2287.04	2368.98	1194.29	0.852755	-1.35021	down
Enpp3	19.922	22.0461	29.492	12.1334	11.1531	10.0747	0.852485	0.98308	up
Cdkn1a	0.783611	1.02765	0.660284	2.8569	2.21887	6.57626	0.851615	-1.86624	down
Hspa5	65.62	96.5208	68.0636	128.453	157.828	157.508	0.850845	-1.21047	down
Mical3	10.5377	10.0664	6.74466	3.39471	3.53846	3.78296	0.850715	1.50836	up
Dcst2	0.236078	0.15347	0.099515	7.87481	0.204504	0.154169	0.850605	-0.414172	down
Sec11c	16.2906	17.4701	19.3824	41.4583	49.5983	17.7701	0.850505	-1.24678	down
Trib1	7.81268	12.4264	7.2978	5.82916	2.23652	2.79016	0.849915	1.48547	up
Fgl1	398.901	481.359	340.167	1090.57	922.52	294.527	0.849475	-1.20955	down
Slc17a4	11.5639	10.5127	10.7721	3.40412	6.28859	3.91402	0.849405	1.46058	up
Slc34a2	1.17425	5.24557	1.34745	3.79784	4.31914	13.2663	0.848785	-1.68051	down
RGD1307537	5.91141	5.53227	4.8797	3.05417	1.01448	1.00987	0.848515	2.44714	up
Cldn1	2.77992	10.0035	2.63098	10.9409	11.2279	14.011	0.848485	-2.01398	down
Bdh2	12.1303	6.32624	13.8531	5.30394	3.92681	4.27465	0.847255	1.50473	up
AY172581.17	24.0842	27.8173	7.77774	6.67505	1.98352	19.1163	0.847105	1.85124	up
AY172581.11	24.0842	27.8173	7.77774	6.67505	1.98352	19.1163	0.847105	1.85124	up
Mt-co2	763.65	478.247	541.464	314.91	233.791	397.147	0.846855	0.781924	up
Tmem248	7.53032	7.98861	7.92428	8.17849	22.0894	21.0764	0.846805	-1.41128	down
Acacb	20.1155	19.0482	19.1611	8.47034	11.6988	7.10858	0.846365	1.17769	up
Itih4	1138.9	1491.93	1384.8	3250.87	3068.65	1175.31	0.846275	-1.14793	down
Sigmar1	40.5493	67.9196	57.2354	80.7552	125.287	112.784	0.846255	-0.978583	down
Adcy10	5.0906	0.886018	2.75723	0.328872	0.248557	0.420139	0.845475	3.06762	up
Adcy6	19.4027	16.0374	13.4912	8.87438	6.79079	6.73817	0.844944	1.23979	up
AY172581.16	13.2445	8.06101	7.65517	4.22503	2.01306	5.67864	0.844654	0.931999	up
Ugp2	175.936	105.13	140.564	79.0177	65.8512	78.6981	0.844024	0.83683	up
Glyat	86.4465	72.9494	88.9862	50.8127	42.2944	36.1921	0.843784	1.03134	up
Mgst3	58.8248	43.5635	69.6587	22.1246	25.7487	40.6029	0.843564	1.19193	up
Cidec	16.0848	13.1054	17.44	5.92285	5.62376	9.7019	0.843414	1.44134	up
Fbxo21	10.6888	9.41699	13.4073	4.62668	4.87565	4.91587	0.843284	1.13243	up
Spsb4	4.78065	1.50966	2.99875	0.959914	0.345312	0.124992	0.843084	3.11839	up
Fabp2	7.15325	3.85878	7.66864	1.26265	2.13573	3.18529	0.842884	1.74387	up
Chdh	83.3324	69.2572	76.8575	36.0215	39.6773	43.6244	0.842874	0.953872	up
LOC100911564	191.586	213.204	378.398	124.017	114.291	180.66	0.842664	0.781692	up
Gnmt	191.586	213.204	378.398	124.017	114.291	180.66	0.842664	0.781692	up
Chka	5.56391	10.5987	4.59793	15.4155	10.0135	19.9264	0.842334	-1.47021	down
Lmo7	5.87179	3.24175	4.64427	1.5072	1.20673	1.25862	0.842274	1.8836	up
Prrg4	4.10281	5.29791	2.42782	0.904693	0.555961	1.44932	0.841914	2.18111	up
AABR07057442.1	3747.79	12518.1	45731.4	28119.9	32480	53307.5	0.841914	-1.37553	down
Mt1	127.482	34.3287	131.042	78.6501	57.5007	18.9183	0.841194	1.14864	up
AABR07068044.2	0.051672	0.387677	0.200199	0.382845	1.74984	5.66871	0.839544	-3.12772	down
AABR07068043.1	0.051672	0.387677	0.200199	0.382845	1.74984	5.66871	0.839544	-3.12772	down
Hlcs	9.0257	8.28493	7.23005	3.60741	3.80077	2.47822	0.839474	1.19953	up
Galk1	85.4315	57.053	65.1727	35.603	31.23	42.3576	0.839444	0.872271	up
Acot12	87.5699	56.205	58.9612	36.2089	34.6193	35.7915	0.839084	0.720147	up
LOC100909505	11.4102	9.05492	0	0.198285	0.104133	7.74382	0.838274	5.51305	up
Foxa2	16.1317	20.02	11.4103	10.8501	5.56453	5.8689	0.837714	1.45874	up
AABR07072511.1	26.3576	19.109	0.377104	26.4043	13.9771	50.518	0.837594	-0.466521	down
Sptan1	32.7704	39.494	34.9562	15.6293	16.2739	22.7392	0.837314	1.10299	up
Hadhb	167.88	103.689	136.707	72.8174	62.7879	84.0064	0.837194	0.908734	up
AABR07054837.1	6.6604	3.92368	7.4455	2.4095	1.35053	2.72714	0.836984	1.46687	up
Nme4	76.4875	54.6027	65.1089	38.0712	29.4534	35.9808	0.836344	0.855627	up
Per2	4.92049	4.48536	3.80605	1.42325	0.867009	1.60867	0.836084	1.65603	up
Inhbe	34.3838	50.1324	31.2229	24.7836	37.7644	155.674	0.835634	-0.135297	down
Ces1f	835.43	434.383	647.295	387.889	300.254	370.154	0.834783	0.806299	up
Ces1d	835.43	434.383	647.295	387.889	300.254	370.154	0.834783	0.806299	up
AABR07054126.1	36.5395	38.6094	18.17	16.0064	11.6678	20.0638	0.834023	1.19081	up
Msmo1	14.6827	12.3853	75.0505	13.4661	26.4895	12.4832	0.833903	0.12478	up
Angptl4	14.5781	17.7639	12.6732	18.4221	25.2335	44.3508	0.832533	-0.791541	down
Znrf2	11.5396	18.261	9.67058	5.60452	5.78895	6.96852	0.831973	0.995216	up
Tat	66.3724	77.6265	202.19	149.075	184.623	296.417	0.831843	-1.24996	down
C9	294.73	343.166	307.871	684.827	739.195	276.51	0.831733	-1.15342	down
Ddah1	23.6524	14.7281	16.8383	9.64973	7.92029	9.51053	0.831683	0.824152	up
LOC100361913	4.31891	5.19921	3.91288	0.116065	0.93115	3.15872	0.831423	2.21358	up
Acadl	58.3769	45.2091	58.8423	33.5266	17.5462	35.5551	0.831403	0.800092	up
Mreg	19.0943	30.5972	23.7445	45.5443	42.9296	50.8647	0.831293	-0.939681	down
AABR07072203.1	4.1925	3.53883	1.2681	0.562361	0.559779	0.546856	0.830743	2.66034	up
AC128848.1	87.5874	25.2182	94.42	54.203	46.365	11.4281	0.830313	0.917685	up
Stard4	14.9606	20.6106	17.1052	10.6612	8.20245	6.96866	0.830023	1.0603	up
Slc25a25	27.2809	32.8865	30.269	25.0263	49.8551	94.288	0.829923	-0.719897	down
C8a	158.924	115.484	168.726	300.272	297.849	199.861	0.829803	-0.906247	down
Soat2	43.4198	32.2681	32.3481	14.1267	17.7083	24.9202	0.828393	0.869257	up
Fgb	1681.59	2540.22	1833.71	3991.92	4759.26	2044.44	0.828303	-1.12232	down
Cnbd2	16.3595	4.43429	17.0766	4.47156	8.51591	4.86173	0.828133	1.75058	up
Pcsk5	1.43142	1.95338	1.94223	3.38714	7.22499	4.51741	0.826423	-1.21778	down
Ranbp10	19.2991	9.0903	16.651	6.22121	5.97103	9.78301	0.826063	1.42035	up
Ccdc141	3.8239	1.77341	2.85232	0.589678	0.2905	0.608703	0.825613	2.27414	up
Scpep1	35.0695	31.2088	49.0997	32.4787	10.0879	18.8693	0.825383	0.894177	up
Mt-co1	3575.12	3581.12	4291.01	2290.01	1331.66	2874.68	0.825343	0.645057	up
LOC680406	1844.19	2981.12	2424.31	3505.12	4660.55	4589.71	0.825343	-0.920828	down
LOC100360095	1844.19	2981.12	2424.31	3505.12	4660.55	4589.71	0.825343	-0.920828	down
Pvrl1	5.4816	7.04875	3.95437	2.17527	1.72618	2.23765	0.825033	1.33341	up
Cpt1a	201.327	92.9605	167.166	64.3696	60.3726	132.406	0.824802	1.37683	up
AABR07054370.1	6.23373	5.80872	2.4364	1.586	1.45416	1.96153	0.824732	1.87282	up
Creld2	4.32743	5.86779	4.91048	9.31042	13.1331	10.1958	0.824592	-1.05403	down
Ephx2	100.127	25.7274	40.6071	37.2425	13.3312	40.1344	0.824492	0.124784	up
Net1	34.9185	42.2434	13.918	26.8502	10.8588	10.071	0.824392	1.68513	up
AABR07051310.1	6.18412	6.32932	4.9872	3.00414	2.03787	1.67409	0.824262	1.6015	up
Tns1	14.811	13.3464	14.316	5.86049	6.96973	7.88122	0.823612	1.03845	up
Aldh1a7	21.9238	7.13402	25.5831	10.9868	13.2995	3.21084	0.822842	0.996722	up
Hdac11	5.73777	4.54934	6.01443	2.01516	2.01747	2.09644	0.822092	1.50794	up
Slc16a2	13.7783	12.0487	7.76151	7.20191	3.65171	5.05487	0.820862	1.25314	up
Serpina1	2405.29	2391.56	2500.13	4351.75	4668.78	3645.6	0.820062	-0.855384	down
AABR07071876.1	7.92194	12.8702	16.6996	25.2659	37.0582	9.42131	0.820012	-0.973159	down
Klf6	3.95198	6.28111	6.77223	2.50781	2.00293	2.09498	0.819802	1.58409	up
RNaseP_nuc	18.818	18.4994	15.7569	9.30685	7.70431	9.82389	0.819712	0.991117	up
RGD1559600	18.818	18.4994	15.7569	9.30685	7.70431	9.82389	0.819712	0.991117	up
Dnajb11	12.035	14.7218	16.8502	24.9572	35.8098	21.8484	0.819632	-0.761502	down
Bhmt	929.844	888.912	1728.87	510.656	548.987	971.171	0.819152	0.760216	up
Clpx	10.4203	15.6416	12.5358	19.4999	27.5904	26.3244	0.818582	-1.07034	down
Rprm	0.196118	1.11631	0.137865	2.01756	2.58174	3.45021	0.818462	-3.71855	down
Src	5.19694	2.51206	3.52004	1.24557	0.550382	1.5495	0.818322	1.49878	up
Tff3	0.722879	21.0158	19.3759	42.4833	34.7199	0.336355	0.817662	-0.841502	down
Ppap2c	10.89	12.0428	8.5819	4.34787	4.65485	5.95501	0.817592	1.22619	up
Reep6	11.9473	6.36196	10.2225	6.00967	3.24808	3.95615	0.817422	1.36958	up
Fgg	1127.64	1665.03	1176.72	2731.13	2647.38	1466.62	0.816902	-1.16979	down
Trak1	7.05254	10.1406	4.46804	4.02821	2.16032	3.1599	0.816752	1.15826	up
Bnip3	46.3331	31.8902	44.1514	27.6887	21.1504	18.1016	0.816592	1.06178	up
Slc1a2	10.511	1.80029	5.40852	3.31987	2.14678	1.67732	0.816322	1.33306	up
Glyatl2	59.9501	49.8694	74.0911	45.2251	26.7841	30.383	0.815482	0.980499	up
Cyp2j10	58.1466	35.375	38.2175	22.3765	19.407	31.0444	0.815342	0.772251	up
Tns2	7.80633	6.67067	4.92382	3.11353	2.01797	3.00969	0.814521	1.14822	up
Eno1	132.521	97.7499	115.51	50.3484	63.1483	83.6889	0.814391	0.871205	up
Serpina10	80.615	85.7762	78.4425	164.444	189.321	73.9606	0.813251	-1.02847	down
Pla2g2a	10.8007	3.68746	6.70494	2.5571	3.42149	3.26056	0.813231	1.04011	up
Gclm	57.3081	56.2881	43.0378	29.6187	23.145	34.9461	0.812861	0.926324	up
Alpl	6.44011	3.49775	3.2098	1.63264	1.60778	1.42039	0.811691	1.12136	up
Calr	157.366	193.523	224.534	336.889	402.998	244.798	0.811221	-0.799768	down
Raph1	14.9625	13.4214	10.3125	6.79557	5.53698	6.98606	0.811211	0.98187	up
LOC360919	17.4685	18.4737	17.0767	25.387	43.3412	28.385	0.811181	-0.700369	down
Nsmf	44.3814	36.049	41.127	26.8184	20.2079	20.1988	0.811061	1.02516	up
Actg1	90.8014	89.3767	65.6459	40.7156	50.4314	48.7073	0.811011	0.87576	up
AABR07030921.1	90.8014	89.3767	65.6459	40.7156	50.4314	48.7073	0.811011	0.87576	up
Cpt2	49.5617	35.9787	35.3623	20.8446	17.8435	28.4012	0.810791	0.787471	up
Slc30a3	4.61677	1.67744	2.25497	0.566264	1.08665	0.330903	0.810191	1.99356	up
Fdft1	21.8921	18.5857	59.5522	13.5777	26.4981	15.1742	0.809341	0.528791	up
Gfra3	3.82678	1.85883	4.03656	1.03774	0.97494	0.691387	0.809281	1.97274	up
Pdxk	21.3731	12.7856	11.4058	5.92045	5.57563	11.9322	0.809161	1.11074	up
Hamp	592.246	772.63	457.798	251.856	156.098	664.288	0.808981	1.2336	up
Tmem14c	131.805	90.8097	130.296	64.8266	62.0369	77.4373	0.808881	1.00713	up
Pak1ip1	131.805	90.8097	130.296	64.8266	62.0369	77.4373	0.808881	1.00713	up
AY172581.2	34.0174	24.8722	20.5064	13.562	9.66018	19.9237	0.808751	0.874966	up
Ptk6	0.242143	0.625117	0.262191	1.93207	2.84043	2.38298	0.808601	-3.18408	down
LOC103693015	7.15507	6.86813	7.55315	2.91918	2.41852	4.29111	0.808371	1.2934	up
LOC499407	2.07102	6.1078	4.67183	0.90784	2.39452	1.27879	0.808361	1.8692	up
Resp18	3.6393	0.558679	9.38051	2.76708	2.12361	0.126477	0.808081	0.777141	up
Ifit1	0.259464	0.258355	0	5.94049	0.520923	0	0.807581	-1.01172	down
Dnajc3	50.2742	55.9086	67.813	103.357	118.378	78.4774	0.807401	-0.886499	down
RGD1309534	35.5175	27.5038	27.9684	15.7834	16.6235	17.6662	0.807301	0.750576	up
LOC100362216	14.4981	26.3467	22.284	39.0667	46.1656	28.1447	0.806811	-0.809931	down
Bcr	7.01387	5.62081	5.61085	3.01611	2.24819	2.49825	0.806781	1.16986	up
Rapgef4	5.22514	9.64498	9.58396	4.36667	3.51396	3.54835	0.806601	1.43347	up
Tmem218	10.0034	6.0714	10.4932	4.68985	5.07427	2.93207	0.806411	1.09287	up
Mt-nd6	40.5023	16.8111	15.397	12.7886	9.3387	17.3819	0.806351	0.394555	up
AABR07052523.1	13.1226	10.6311	9.22941	3.78834	5.72574	6.88355	0.805991	0.892754	up
Oaf	55.4698	66.3665	70.7336	89.6575	122.407	118.369	0.805371	-0.834763	down
Sema4g	22.7814	17.8557	14.8539	11.8383	8.78652	9.0081	0.805211	0.987087	up
Mab21l3	7.7591	8.48056	3.19545	1.8276	2.48066	4.19234	0.805151	1.64517	up
Leng8	8.18503	9.48733	6.06882	4.08627	3.34971	3.64595	0.80478	1.16669	up
LOC687780	82.3879	87.5597	66.1635	6.3387	65.4575	64.5882	0.8047	0.351161	up
Ptp4a1	11.1561	5.36438	7.0596	6.54678	2.66354	1.75731	0.80441	1.40624	up
Unc5cl	5.6549	5.78064	2.56512	2.27122	1.92866	1.17125	0.80421	1.5519	up
Abca2	8.50374	5.93938	5.52214	3.04899	3.20713	2.60551	0.80398	0.961984	up
AY172581.8	20.7375	11.8307	11.8697	6.6255	6.46501	10.0532	0.80362	0.841184	up
Tsku	25.5302	20.2055	27.3083	8.44067	4.59641	26.9248	0.80358	1.59678	up
Itga7	8.46742	8.3686	3.84085	3.54178	3.48466	2.30929	0.80333	1.26397	up
Trak2	8.1712	7.20248	6.3254	3.25691	2.71665	3.95895	0.80313	1.14499	up
Tmem9b	1.37892	4.63458	4.55311	0.945664	1.28797	1.13289	0.80305	2.00684	up
Nrip3	1.37892	4.63458	4.55311	0.945664	1.28797	1.13289	0.80305	2.00684	up
Gde1	51.7723	36.1898	54.5384	26.8152	30.0297	24.7121	0.80286	0.949131	up
Phyh	493.9	333.159	549.01	295.625	193.114	330.698	0.80182	0.740452	up
Hes1	4.26598	4.23778	3.16487	6.825	5.93534	11.794	0.80168	-0.68752	down
Aldh1b1	1.27705	2.59852	2.76597	4.40417	5.72151	5.85909	0.8013	-1.13871	down
Adhfe1	65.9617	54.8342	59.4761	34.8865	25.1087	44.3743	0.801	0.769643	up
Pzp	1050.12	1178.36	876.666	2222.01	1902.23	1060.76	0.80051	-0.857139	down
AABR07070099.1	1.85135	3.86131	0.649163	0	0.045071	0.231908	0.80017	5.36023	up
Gdnf	2.96804	3.57999	2.86019	0.516517	0.659986	1.56052	0.8001	2.169	up
Prkag1	8.4623	8.54707	5.72263	3.37982	3.44113	3.83899	0.79982	1.29817	up
Ptprn	6.23812	3.03906	6.40617	2.38684	2.28385	1.82679	0.79965	1.44965	up
Sc5d	37.69	23.0568	46.5637	19.9961	21.4462	19.3308	0.79961	0.914462	up
Nceh1	8.29793	6.45498	9.04991	3.80935	3.69651	3.85029	0.79922	1.12321	up
Cdc42ep1	5.73748	6.17764	4.70166	2.31301	1.70403	3.06792	0.79896	1.31064	up
Rcan2	5.61269	4.05346	5.35786	2.35147	1.94249	1.85592	0.79833	1.46375	up
LOC679811	7.74532	6.3217	7.52842	3.95454	3.30571	2.79144	0.79796	1.18739	up
AC109891.1	5.38586	2.52714	3.67131	0.929813	1.52063	1.65783	0.79793	1.27163	up
Gpr146	9.17829	6.8025	7.05335	4.21994	3.08221	3.65366	0.79716	0.948964	up
Mpp6	8.76014	10.1935	10.0992	22.4927	19.2863	11.6027	0.79651	-0.933333	down
Tifa	1.74457	3.17326	4.02358	1.12174	0.655013	0.799318	0.79547	1.98912	up
U1	1.2015	6.60846	6.54273	1.20545	2.18771	2.43121	0.79542	1.58047	up
Inhbc	6.53777	8.64281	5.14498	11.9237	10.5974	16.1485	0.79539	-0.866966	down
Pomt1	10.1364	8.747	5.66139	3.79411	3.49842	4.68208	0.79522	1.20503	up
Adamtsl4	4.49671	4.95188	3.76602	1.99927	1.34643	1.81532	0.79516	1.30865	up
Cmtm6	9.74934	14.6554	11.7893	18.0958	23.1217	23.8233	0.794879	-0.971768	down
Prelid2	6.41699	5.72215	6.6678	4.40609	2.06045	2.04042	0.794469	1.63894	up
Gstm3	2.40691	4.22743	1.24296	0.456647	0.670916	0.800155	0.794189	1.84298	up
Gc	2132.82	3002.47	2711.61	4654.25	4487.71	3757.18	0.793809	-0.726832	down
Lactb2	8.57954	7.1413	13.2032	29.0041	9.31743	14.486	0.793399	-0.755686	down
Herpud1	136.584	100.543	154.178	54.6318	53.4063	126.358	0.793369	1.32198	up
AY172581.23	12.3163	16.1415	8.46067	4.74306	1.52279	13.1783	0.793289	1.37668	up
Ssr1	17.3131	6.30442	18.1822	26.34	26.7662	21.1633	0.793209	-0.605389	down
Eif4ebp2	13.2829	10.0748	8.62861	6.50962	4.76181	5.18081	0.793019	0.959503	up
Tsc22d1	40.8356	60.8781	54.357	41.6349	83.7182	136.974	0.792739	-0.623075	down
Gckr	42.3016	65.5405	47.5276	73.6016	85.4726	101.983	0.792679	-0.846696	down
A1cf	57.4835	54.7914	42.9585	29.2683	27.8682	33.6509	0.792149	0.904612	up
LOC100363193	2.24519	1.81714	1.02402	4.66708	3.55404	4.71047	0.791989	-1.36085	down
Fndc4	0.736583	1.49143	0.656434	2.49658	3.7961	3.00114	0.791719	-2.02659	down
Txnip	27.4647	27.6754	22.5884	13.8864	14.0135	16.1226	0.791619	0.970759	up
Hspa8	10.3273	27.8697	25.0413	15.6757	7.9307	11.7243	0.791429	1.0948	up
Pik3ap1	21.735	23.6593	17.4262	11.8697	10.8927	12.2267	0.791389	0.872734	up
Ncor2	3.52743	4.40312	1.85765	1.22483	0.57031	1.38997	0.791349	1.52603	up
AABR07036302.1	3.52743	4.40312	1.85765	1.22483	0.57031	1.38997	0.791349	1.52603	up
Pold4	44.6332	34.4637	42.1396	24.2987	24.828	21.3298	0.791069	0.794299	up
Zfp709l1	10.2101	8.41821	6.18348	7.67539	10.048	28.0586	0.790789	-0.255329	down
LOC100909526	10.2101	8.41821	6.18348	7.67539	10.048	28.0586	0.790789	-0.255329	down
Isyna1	1.36687	1.83545	1.38004	3.45701	7.63448	0.971582	0.790469	-1.32482	down
Map3k13	11.1043	10.0377	13.1618	5.76601	6.07342	6.2138	0.789669	0.870543	up
Urad	155.894	118.347	98.2211	67.9869	78.1155	79.1456	0.789229	0.599348	up
snoU89	257.407	186.157	165.237	103.06	155.076	110.926	0.788939	0.746922	up
RGD1310951	29.8087	22.4924	24.3062	16.6988	11.61	15.3738	0.788569	0.660847	up
Hsdl2	29.8087	22.4924	24.3062	16.6988	11.61	15.3738	0.788569	0.660847	up
Prlr	5.32217	2.53856	3.40484	0.269823	2.0936	1.80211	0.788189	0.917897	up
Dram2	9.17842	7.59656	8.32596	22.6116	17.4479	5.79519	0.788009	-1.06737	down
Il33	26.3943	18.0139	23.0027	17.9775	12.3085	7.78563	0.787779	0.902151	up
Crat	17.7897	13.6002	13.8793	8.86044	6.8868	9.05289	0.787419	0.647482	up
Pyroxd2	20.8452	15.6413	18.5982	8.4465	13.4119	8.94022	0.786839	1.05678	up
Trip6	6.12911	6.36069	6.10978	2.68777	1.99151	4.00403	0.786779	1.18927	up
LOC691113	19.0959	17.4611	18.0073	11.0412	8.90718	10.4641	0.786629	0.783127	up
Krt8	86.7654	77.2283	116.982	59.7586	58.016	51.3771	0.786589	0.58067	up
Klf9	20.9376	20.5262	23.8393	15.3454	7.57406	14.1593	0.786539	0.564349	up
Serpina7	32.115	24.3094	30.2719	30.2719	13.8452	5.93185	0.786189	1.1286	up
Hhex	17.7003	23.6008	12.3929	14.439	7.17235	8.44082	0.785959	1.06832	up
Derl3	0	0.141065	0	2.85756	3.28529	0.289261	0.785459	NA	down
Vwa8	38.3877	25.3003	30.7478	19.6037	15.1074	20.4179	0.785389	0.649361	up
Amdhd1	35.6594	40.0628	51.9888	27.4414	25.2943	22.5454	0.785199	0.663452	up
RGD1564606	28.1877	4.57993	12.6204	10.0495	7.26987	7.68086	0.785159	0.716424	up
Morf4l2	15.5683	12.0717	9.74541	28.2884	13.8085	23.3318	0.784008	-0.95067	down
Tmem258	11.9999	10.5671	11.5531	16.9089	25.5173	17.8352	0.783998	-0.62645	down
Akr7a2	117.532	130.579	146.661	74.0663	80.7946	86.8571	0.782378	0.692596	up
Nfib	22.6839	19.0444	20.2414	11.526	11.1693	12.6077	0.782308	0.812412	up
Gadd45a	5.89771	9.64325	5.44942	2.62524	3.47208	4.16389	0.782308	0.764355	up
Pdp2	11.7244	7.59962	7.96688	3.89359	5.23318	4.96917	0.781988	0.68101	up
Leap2	54.5175	45.4326	52.6532	39.4661	69.2765	143.075	0.781858	-0.395843	down
Epcam	4.1817	4.52402	5.43898	1.79483	2.23695	2.04819	0.781488	1.14326	up
Fbxo31	18.9186	15.062	13.6431	12.2016	8.19102	6.2447	0.781418	0.878801	up
Oas1a	5.47096	6.1356	10.0071	13.028	18.9756	7.46454	0.781398	-1.08634	down
Cobll1	5.63823	3.71531	4.6923	2.36895	1.74819	1.892	0.781098	1.31038	up
Slco1a4	62.0458	64.6152	52.0337	45.7637	24.8094	37.3757	0.780558	0.731233	up
Rpl35a	14.5744	12.2618	25.7768	14.4581	13.7808	61.6326	0.780538	0.011552	up
SNORA38	9.92394	10.2954	5.43332	4.75024	3.11076	5.36792	0.779838	1.06291	up
Prrc2a	9.92394	10.2954	5.43332	4.75024	3.11076	5.36792	0.779838	1.06291	up
Ces2h	30.4148	20.8838	25.0277	13.4094	13.4298	17.5772	0.779758	0.898087	up
Rpl41	232.551	159.213	226.823	311.975	428.718	258.732	0.779358	-0.459866	down
Ces2	28.6834	15.5587	16.9872	16.2077	9.07818	9.83449	0.779138	0.788523	up
LOC498300	5.1005	4.54097	2.09019	0.922264	2.28014	1.46421	0.778788	1.63288	up
AABR07021930.1	5.1005	4.54097	2.09019	0.922264	2.28014	1.46421	0.778788	1.63288	up
AABR07051353.1	4.11042	1.69048	2.15441	0.891239	1.15752	0.244202	0.778708	1.27341	up
AC106909.1	3.30424	3.03796	1.04601	0.670344	0.376149	0.87947	0.778598	2.18013	up
Sparc	35.9433	43.3448	31.3357	19.7701	22.0211	24.1651	0.778528	0.70684	up
Nucb2	14.3432	4.96904	4.87142	11.7556	23.7335	7.91597	0.777738	-1.24231	down
Dhcr7	14.046	24.1857	42.8177	9.71617	21.2764	16.6563	0.777698	0.538084	up
Acot13	10.4807	7.63297	18.1849	4.91963	7.28257	7.71399	0.777328	0.525212	up
Foxo3	8.3464	12.402	8.73507	5.76094	4.74611	5.16025	0.777258	0.759377	up
AABR07045405.1	8.3464	12.402	8.73507	5.76094	4.74611	5.16025	0.777258	0.759377	up
Pla2g16	7.12556	6.97818	8.28224	12.9103	19.5694	7.96188	0.777228	-0.857449	down
Acox1	90.1015	74.0437	72.1587	43.6227	59.4446	41.2531	0.777188	0.763297	up
Ppp1r3b	75.7494	63.6118	38.1839	19.7885	30.1019	58.0787	0.777058	1.07944	up
Oplah	30.4473	31.8594	26.4678	17.0949	14.7232	20.5856	0.776858	0.832744	up
Il17rb	5.26335	2.35548	4.22652	1.32099	1.5582	1.89776	0.776718	1.43959	up
Atxn7l1	7.07882	10.3807	5.40317	4.56193	3.57235	3.49596	0.776508	0.986636	up
Mettl7b	19.8652	41.4306	38.2237	36.2636	8.20476	14.8656	0.776258	1.36249	up
Plekha6	6.16641	6.96178	4.91626	2.76785	2.73773	3.15029	0.776128	1.15567	up
Peli2	4.2644	3.33837	3.16705	1.58731	1.00572	1.53907	0.775638	1.11709	up
Slc25a10	109.159	73.6767	94.7061	52.1201	56.5151	62.8045	0.775388	0.744821	up
Mrpl12	109.159	73.6767	94.7061	52.1201	56.5151	62.8045	0.775388	0.744821	up
Ormdl3	11.752	13.4959	12.844	26.1628	25.6103	13.6989	0.775328	-0.995632	down
Epb41l1	5.15243	3.24944	3.61248	1.50151	1.70935	1.7081	0.775238	1.08059	up
Exosc5	22.2279	19.1325	24.157	12.1879	13.085	12.9331	0.775208	0.781308	up
Hao2	88.3366	246.581	132.885	165.392	213.631	369.51	0.774777	-0.684939	down
Foxa3	16.2092	13.0442	12.4498	24.149	16.6028	30.2539	0.774227	-0.888554	down
LOC100912571	10.1625	20.0058	23.421	14.4854	6.87647	9.50494	0.774197	1.07367	up
Fam131a	10.1625	20.0058	23.421	14.4854	6.87647	9.50494	0.774197	1.07367	up
SCARNA21	240.771	156.277	180.026	110.196	98.8795	151.147	0.773647	0.70814	up
AABR07067506.1	9.10279	4.09424	1.5297	8.38993	11.4197	7.94724	0.773507	-1.03506	down
Sec14l2	63.0753	51.4071	63.9992	36.6406	31.1191	41.32	0.773307	0.783633	up
Dbi	557.645	433.627	548.439	251.162	373.365	340.585	0.772807	0.687316	up
LOC500948	6.48071	4.97797	5.9158	3.25737	2.1028	2.95685	0.772637	1.00051	up
Klhl25	4.68189	7.72722	5.4157	8.79401	7.4562	16.3168	0.772007	-0.699373	down
Hsp90b1	50.0313	62.0439	67.4127	106.02	101.213	82.3233	0.772007	-0.706038	down
AABR07056495.1	50.0313	62.0439	67.4127	106.02	101.213	82.3233	0.772007	-0.706038	down
Shroom3	3.01964	4.53005	2.47729	1.6633	1.09096	0.98807	0.771997	1.46878	up
St8sia1	0.097192	0.086721	0.114415	0.127351	3.82268	0.952243	0.771337	-3.29242	down
Fau	78.8419	84.5582	83.0778	176.881	124.483	93.7025	0.771337	-0.58341	down
Kalrn	5.16147	4.65433	8.96909	2.81497	3.35065	3.07211	0.771207	0.748551	up
Rapgef1	6.92844	7.4142	5.47164	2.05231	3.01562	4.84041	0.770957	1.20008	up
Pcsk9	12.9996	19.4135	30.793	9.31932	21.3032	6.47974	0.770527	1.05876	up
LOC298111	12.1207	129.764	107.835	47.7028	3.93403	102.713	0.770317	1.17668	up
Arhgef26	8.42507	7.58999	7.83122	5.30894	3.54434	3.56879	0.770257	1.1338	up
Erlin1	21.9668	18.6097	27.6323	11.5816	14.0456	14.75	0.769627	0.645203	up
Slc22a5	10.9719	7.57144	8.59147	4.59681	5.11619	4.81041	0.769537	0.836743	up
Erc2	1.52256	3.5221	2.11714	0.853272	0.004927	1.08083	0.769437	1.31104	up
AABR07024542.1	1.52256	3.5221	2.11714	0.853272	0.004927	1.08083	0.769437	1.31104	up
Cps1	907.825	819.448	1344.31	673.2	604.35	670.268	0.769407	0.437677	up
Mapt	3.56442	2.1877	1.33204	0.559963	0.503083	0.832015	0.769157	1.96601	up
AC126292.2	1.12399	0.90939	1.27437	1.43994	6.57746	1.22487	0.769117	-0.357377	down
Atp2b2	0.413002	0.231526	0.50704	1.98563	1.81217	2.19436	0.769067	-2.26537	down
Sorbs3	5.46704	2.30778	3.90315	0.747561	2.04899	2.049	0.769047	0.929727	up
Pdlim2	5.46704	2.30778	3.90315	0.747561	2.04899	2.049	0.769047	0.929727	up
Ccnd1	10.8476	19.771	7.4567	3.40137	3.24407	14.7341	0.768917	1.6732	up
Slc25a42	19.1061	11.3327	12.8113	7.65462	6.22133	10.7392	0.768897	0.743019	up
LOC103693189	7.11007	2.60494	4.30888	1.48656	3.06339	1.78531	0.768487	1.27114	up
Magt1	7.10654	9.06511	9.39068	16.3796	13.8414	14.4231	0.767487	-0.669983	down
Mpc2	42.2232	23.124	27.1039	16.1293	14.9697	24.5802	0.767397	0.748816	up
Gpr108	12.419	14.7955	7.50975	7.66811	5.18844	6.50734	0.767337	0.932412	up
Gsto2	94.6912	71.7298	91.7497	55.6571	47.8571	57.0923	0.767187	0.721138	up
Rusc2	4.83805	4.58553	4.64795	1.41958	3.13379	1.82802	0.767147	1.34631	up
Slc27a2	302.106	263.409	278.458	207.546	136.352	191.169	0.766947	0.542613	up
Acadsb	33.3949	26.9871	30.1572	20.2864	13.9816	20.2849	0.766927	0.572094	up
Terc	18.1707	7.91634	12.7651	8.98392	6.80725	6.15985	0.766897	0.907066	up
Zfp259	15.4027	13.5178	18.1986	10.14	8.08931	8.93245	0.766817	0.786054	up
Nampt	13.1855	10.9266	12.3431	9.36665	6.17755	4.97577	0.766697	0.998595	up
AABR07056638.1	3.28994	2.01957	1.53429	3.83547	4.23947	6.684	0.766457	-1.06984	down
Nedd4	25.907	27.1335	23.6435	19.5471	12.7503	13.7617	0.766417	0.912682	up
Irf2bpl	8.23788	11.3285	5.41142	5.59001	3.44214	4.29403	0.765957	0.939941	up
AABR07051308.1	23.6244	12.2401	13.8718	16.4484	7.19903	5.37747	0.765697	0.946284	up
Dag1	15.5584	17.387	12.8231	9.04062	7.74961	9.64921	0.765377	0.783197	up
Tnrc18	4.86296	4.91411	3.31994	2.27364	1.29293	2.23826	0.765317	1.11946	up
Rn50_10_0706.2	7.40272	5.35311	7.3685	3.28999	3.89168	3.11432	0.765167	1.16329	up
Nfia	13.8328	14.3814	11.2156	8.56103	4.09539	9.80535	0.764936	0.692236	up
Ppib	107.887	106.791	122.504	188.95	232.945	111.765	0.764886	-0.808479	down
Ubfd1	6.55982	11.0036	3.11779	3.40823	3.25687	3.96676	0.764846	0.944632	up
Tut1	36.6325	30.0678	36.5408	94.9164	37.3061	34.2696	0.764616	-0.029907	down
Eef1g	36.6325	30.0678	36.5408	94.9164	37.3061	34.2696	0.764616	-0.029907	down
Cobl	6.83526	9.13788	3.95713	2.99782	3.07699	4.10154	0.764516	1.15148	up
Adamts7	6.45712	7.34656	6.6972	3.0488	3.92969	3.53659	0.764456	0.921201	up
Tbcel	8.73086	13.572	7.32349	5.70695	4.66061	5.98876	0.764246	0.613404	up
AC133265.1	8.73086	13.572	7.32349	5.70695	4.66061	5.98876	0.764246	0.613404	up
AABR07059891.1	17.0408	3.95387	15.647	3.23217	13.9113	3.65978	0.763796	2.09606	up
Sec61b	59.2402	54.7502	58.821	86.1458	119.222	69.4276	0.763786	-0.550448	down
Hes6	60.1056	57.5107	81.472	30.2817	44.5953	49.6555	0.763696	0.430609	up
Pik3c2g	7.85596	5.61506	7.62924	3.96358	3.22998	3.76223	0.763456	1.01995	up
Aqp11	6.73024	6.73698	5.58404	2.92713	3.34458	3.37375	0.763266	1.00883	up
Irf7	2.8711	3.15408	5.6683	6.71501	10.4223	5.10936	0.763146	-1.09017	down
Ostc	22.6967	28.2366	25.7603	38.3536	50.3415	35.5219	0.762876	-0.574215	down
Cryl1	9.83935	10.0696	8.96167	4.18682	5.68836	6.04482	0.762856	0.790551	up
Uroc1	67.6281	58.1109	57.4205	40.6349	33.651	39.8855	0.762596	0.542944	up
AABR07019442.2	2.8022	4.68764	7.73347	6.89563	5.1891	15.6692	0.762586	-0.556819	down
Tspan33	2.26066	3.06717	2.39661	5.21147	6.47189	4.29069	0.762506	-1.1207	down
Myc	2.02376	2.81624	2.08619	0.541746	0.511297	0.853113	0.762366	1.94518	up
LOC100911769	4.67539	1.39431	3.83449	1.67975	1.89507	0.292372	0.762136	1.19079	up
AABR07026797.1	1.88441	2.13043	1.65459	3.28015	3.77757	5.69449	0.762016	-1.00334	down
Rn50_5_0814.15	5.6223	13.1779	7.33641	6.61699	3.22572	4.3162	0.761936	0.765312	up
Pnpla2	8.77818	5.96475	7.92303	4.82763	3.36724	3.79434	0.761866	1.0622	up
LOC100911692	8.77818	5.96475	7.92303	4.82763	3.36724	3.79434	0.761866	1.0622	up
Irs2	4.63831	4.2841	3.21771	2.58459	1.35939	1.3542	0.761706	1.65603	up
Nfic	6.8646	5.18902	3.5016	2.69467	1.92493	2.86384	0.761686	0.945354	up
AC094643.2	6.8646	5.18902	3.5016	2.69467	1.92493	2.86384	0.761686	0.945354	up
Insig2	17.8147	34.451	19.644	31.2465	39.2655	46.2175	0.761646	-0.99917	down
Nrp2	5.59421	7.13413	5.54209	2.92723	2.76245	3.5346	0.761216	0.934398	up
Ahcy	178.447	174.973	203.932	145.335	83.1095	126.426	0.761186	0.497204	up
Slc13a5	1.28623	1.74467	0.692757	4.28904	4.51622	0.85152	0.760906	-1.7375	down
Plekhb1	11.7165	8.36521	10.6017	15.9865	22.8172	13.1356	0.760426	-0.592556	down
Ldlrap1	8.77551	11.0622	3.85043	3.4975	6.64874	2.50478	0.760266	1.32716	up
Abca8	6.63418	4.16155	6.13442	4	2.64377	1.73735	0.759536	1.21433	up
AABR07005040.1	2.14858	1.53937	1.45579	0.138004	0.303755	0.251117	0.759376	2.61591	up
Pkn1	7.71656	5.17408	3.64099	2.46576	1.81713	3.85739	0.759336	1.06927	up
Wsb1	4.08853	5.74414	4.52974	10.3659	8.54817	7.32583	0.759066	-0.916187	down
Wdfy3	13.6888	14.0235	14.5493	8.37792	7.745	8.52402	0.758976	0.74318	up
Slc16a10	6.81809	5.48091	16.0953	7.4361	4.94512	3.36093	0.758906	0.463363	up
Ces2a	83.6421	34.8958	64.938	42.9435	49.404	22.7698	0.758636	0.596622	up
Ugt1a8	316.399	231.181	241.967	229.128	125.71	153.554	0.758366	0.656067	up
Pdia4	59.6542	82.6132	76.6836	109.362	134.14	99.8684	0.757826	-0.51212	down
AABR07060522.1	59.6542	82.6132	76.6836	109.362	134.14	99.8684	0.757826	-0.51212	down
Ogdh	25.2737	20.932	19.0778	12.9358	11.0087	15.4288	0.757726	0.694337	up
Wee1	2.83531	1.57346	1.64088	0.637035	0.307756	0.441915	0.757656	1.89263	up
Usp18	3.02124	1.63873	4.44249	4.83188	8.87358	4.26716	0.757646	-0.677442	down
Epm2a	3.08709	2.13336	2.40315	0.97881	0.714977	0.756745	0.757536	1.66705	up
Cd63	49.4214	33.3143	55.5326	43.7308	24.6151	18.154	0.757526	1.0056	up
Rnf152	2.72954	2.85908	3.00974	0.771041	1.96704	0.375429	0.757096	1.89067	up
Osgin1	134.302	60.2027	30.6521	83.2397	23.3087	36.43	0.757056	0.7247	up
Necab2	134.302	60.2027	30.6521	83.2397	23.3087	36.43	0.757056	0.7247	up
Asb5	3.60567	1.54466	1.95659	0.639755	0.475381	1.00467	0.756906	1.61275	up
Hadha	110.526	87.7594	105.292	63.8046	55.353	73.933	0.756646	0.722666	up
Myo18a	16.8406	13.4451	12.8901	8.01928	9.42526	7.87658	0.756386	0.74554	up
Hmgcs2	931.34	651.704	740.303	427.939	390.691	682.757	0.756376	0.790712	up
Ryr1	1.82217	2.00011	1.13533	0.247795	0.214525	0.158215	0.756246	3.08644	up
Hlf	6.63456	4.64198	4.39588	3.01984	1.83702	2.82329	0.756086	0.717364	up
Cyp2c11	395.789	599.521	485.937	282.763	276.429	395.046	0.755756	0.781173	up
Erbb3	43.5676	39.2964	38.382	26.5415	24.125	24.7773	0.755036	0.665379	up
Mrps18b	18.7671	16.3314	14.0073	13.3375	5.50808	10.2601	0.754965	0.670601	up
C6	20.5419	30.3605	23.8393	42.5537	45.946	31.2409	0.754735	-0.835942	down
Sirt3	21.5136	14.6597	23.0721	11.4834	10.3456	13.88	0.754665	0.905702	up
Tmem150a	60.8988	66.6411	59.7277	43.4226	36.009	39.1809	0.754515	0.636262	up
Cdh1	38.6846	41.0079	38.6607	26.2255	25.4377	22.3246	0.754425	0.604792	up
Suclg1	70.7881	45.8769	64.3034	37.7505	37.6715	39.2873	0.754005	0.768398	up
Tmem98	19.393	20.1731	24.7735	13.6219	14.2394	11.2173	0.753815	0.566511	up
Nmrk1	3.9561	1.70561	2.66474	0.933028	1.15094	0.897671	0.753745	1.514	up
Dsp	23.3442	19.3263	20.9013	12.5866	10.6667	15.4124	0.753405	0.731699	up
Slc25a20	70.788	45.4369	58.4549	36.3285	33.7122	40.8736	0.753385	0.686223	up
Rps2	107.047	141.464	140.736	199.115	235.052	166.566	0.752825	-0.500608	down
Myl6	188.327	113.134	76.2323	186.464	199.25	199.143	0.752715	-0.815764	down
AC128207.1	188.327	113.134	76.2323	186.464	199.25	199.143	0.752715	-0.815764	down
Phkg1	2.2813	0.293769	1.86054	0.15248	0.036065	0.082202	0.752525	4.5004	up
RGD1309808	10.8786	7.82785	8.62764	11.8218	22.9885	11.1805	0.752005	-0.454414	down
AY172581.18	1017.68	476.888	497.339	314.19	588.406	393.819	0.751865	0.336696	up
Stap2	25.6621	16.5248	25.0957	14.7286	14.0688	12.2122	0.751505	0.834947	up
Apcs	246.262	300.927	314.331	477.278	422.362	421.512	0.751205	-0.489066	down
Etnppl	8.44031	11.647	10.2876	6.46716	5.2399	5.65523	0.751195	0.863252	up
AY172581.22	482.832	325.517	337.191	211.504	269.323	265.518	0.750855	0.344752	up
Sds	33.144	11.7947	141.472	71.6022	25.3265	21.5833	0.750555	0.388098	up
Lrp10	11.1414	8.68774	10.0229	5.95407	4.60787	6.48321	0.750205	0.751356	up
Atf5	86.4711	10.6351	67.0516	51.4244	56.6091	147.19	0.750155	0.244239	up
Acot7	4.42178	3.61837	6.07774	2.14289	1.41926	3.25172	0.750055	1.04507	up
Itga9	6.18256	7.09538	7.24338	3.72152	3.45217	3.78648	0.749875	0.930987	up
Tbc1d14	11.6714	12.6053	8.57916	7.90556	5.0883	6.06125	0.749825	0.945293	up
Cep170b	5.32458	5.02528	3.44818	2.15464	1.88141	2.59853	0.749665	1.22176	up
Prdx6	85.5935	77.7091	78.2277	52.9215	48.3432	53.8145	0.749515	0.563824	up
Ptger3	16.497	14.4184	19.0127	10.3585	9.18166	10.493	0.748465	0.671392	up
Cgnl1	35.7491	38.1878	32.3618	23.0037	22.6475	20.9838	0.748365	0.658553	up
Mtss1	14.409	12.8391	18.2735	9.89019	6.86351	10.5806	0.748245	0.542903	up
LOC100361993	26.414	17.2537	24.9893	15.0561	11.3071	15.8215	0.748225	0.730958	up
Lhx8	0.554665	1.03712	0.350769	0.289729	1.7942	4.5277	0.747825	-1.69365	down
Lrrfip1	6.92507	6.76643	6.91476	3.21162	3.54732	4.35176	0.747615	0.96295	up
Sbspon	2.05396	1.01462	2.78355	0.312576	0.785774	0.317702	0.747545	2.69266	up
Efna1	10.2264	13.9683	12.3825	18.9037	23.2208	17.718	0.747535	-0.610364	down
Mt-nd3	479.329	472.109	460.857	309.652	204.907	408.63	0.746765	0.608473	up
Vdac1	53.4944	44.1198	48.6526	14.1472	39.0171	40.09	0.746365	0.31841	up
Sorbs1	8.16091	7.62105	6.75391	4.01255	4.15146	4.24147	0.746075	0.876371	up
Rev1	6.77336	5.37271	6.50872	3.70391	3.33491	2.8214	0.745845	0.964728	up
LOC100360491	7.475	9.36483	17.5268	6.43479	6.24057	7.45094	0.745775	0.54136	up
Acmsd	4.74966	5.60407	17.4822	7.44724	6.3013	2.17028	0.745565	-0.169175	down
LOC500300	3.65942	3.54406	9.3996	10.2185	8.69296	10.0281	0.745365	-1.45437	down
Bgn	23.8496	19.8746	19.2398	11.6919	8.64849	18.5045	0.745345	0.765424	up
Prkcdbp	9.84899	10.4473	4.64998	4.34658	10.6655	26.7599	0.745045	-0.114902	down
Oaz1	68.3113	73.9475	87.0768	148.26	110.009	93.4539	0.744884	-0.573051	down
AABR07051726.1	0.103484	0.206727	4.42422	0.100285	0.155058	0.361875	0.744534	0.414919	up
LOC102556148	31.5548	26.2216	31.2459	21.157	17.4041	17.4188	0.743744	0.843018	up
LOC100910829	31.5548	26.2216	31.2459	21.157	17.4041	17.4188	0.743744	0.843018	up
Cml2	31.5548	26.2216	31.2459	21.157	17.4041	17.4188	0.743744	0.843018	up
Col18a1	131.897	91.1274	78.9292	74.1837	59.829	62.3001	0.743514	0.548651	up
Cdc42bpg	4.37309	4.85162	4.00095	2.3858	2.38706	1.60527	0.743364	0.874182	up
Ssr4	70.9246	58.4895	64.3046	98.4467	136.97	62.6933	0.743344	-0.61442	down
Limk2	7.61619	6.79399	8.12605	4.08884	4.19403	4.20518	0.743054	0.860732	up
LOC680121	20.5537	23.8854	9.5391	29.5905	32.7685	23.7401	0.743044	-0.525733	down
Stat2	24.2926	19.4879	42.0426	16.5641	20.7423	16.4697	0.742994	0.552455	up
Kif21a	5.13253	4.17317	4.39689	1.91841	2.45603	2.31498	0.742864	0.925482	up
Gclc	22.8906	27.2981	15.3436	10.9757	10.7158	18.9325	0.742794	1.06044	up
Sardh	96.3373	65.3069	109.254	62.4464	63.7037	50.4352	0.742174	0.625476	up
Grem2	3.96745	2.68674	1.51781	1.58411	1.02882	0.46776	0.741884	1.38486	up
Cyp4b1	8.57977	8.36442	8.9243	5.83932	3.96694	4.90201	0.741114	0.807566	up
Rarres1	12.2799	14.3968	16.6061	24.8161	26.4724	18.1967	0.741024	-0.785524	down
Nfe2l1	6.86752	2.84982	5.75898	3.38096	2.46224	2.05977	0.741024	1.22584	up
Klf13	5.57506	5.00796	7.03538	2.6467	3.1233	3.52897	0.740914	0.835917	up
Btg1	28.3996	45.2771	37.7988	63.5265	68.3225	41.1887	0.740624	-0.749017	down
AY172581.7	90.9293	319.793	330.693	200.672	42.4565	246.019	0.740094	0.672298	up
Plac8	4.28028	3.8934	4.25438	5.28651	11.1116	5.88988	0.739724	-0.469288	down
Taok3	11.8838	11.4853	11.4227	6.80347	6.42372	7.42952	0.739384	0.755446	up
Gcdh	209.323	154.026	208.486	136.837	106.633	133.367	0.738914	0.644544	up
Tmem200b	3.36526	2.37157	2.02569	1.32019	1.18479	0.348498	0.738704	1.00122	up
Akap5	3.27279	3.85975	2.79465	0.965881	1.88366	1.42831	0.738594	1.19621	up
Camk2n1	5.7798	3.26916	3.11561	2.25908	2.20761	1.32373	0.738134	0.566439	up
Srd5a1	20.5209	13.1479	18.9851	27.2692	37.6745	18.2602	0.737824	-0.522406	down
Sec61g	41.7419	40.434	43.2179	52.5826	86.4965	53.3105	0.737784	-0.352925	down
LOC684871	1.07343	2.17263	7.87281	3.8347	13.263	3.13222	0.737604	-0.819673	down
Tbc1d17	10.8673	9.45598	11.2613	4.84334	7.12974	6.71239	0.737404	0.6951	up
Cyp1a1	2.56046	0.429168	1.81552	0.431586	0.210735	0.143223	0.736874	3.10688	up
AY172581.10	472.729	347.456	359.163	228.753	279.42	275.922	0.736714	0.380377	up
Enpp5	9.83637	5.16049	6.50818	4.3997	4.27935	3.3408	0.736564	0.604861	up
Rhbdd2	6.44103	2.84616	5.91166	2.16403	1.59105	4.06489	0.736544	1.44984	up
AABR07049305.1	135.811	107.869	134.2	49.2801	90.5629	109.156	0.736194	0.567393	up
RGD1559909	2.91561	3.37217	4.66361	7.63689	6.59186	5.7011	0.736014	-0.967009	down
Pdha1	20.9432	18.2079	20.6801	12.4167	12.2073	12.7668	0.736014	0.735961	up
Cyb5r3	50.2208	36.8706	47.5899	29.8164	29.6397	27.5989	0.735994	0.683126	up
RGD1563905	0.271732	4.09507	0.104332	0.211484	0.254538	0.085502	0.735884	0.361636	up
AABR07071905.1	0.271732	4.09507	0.104332	0.211484	0.254538	0.085502	0.735884	0.361636	up
Sntb1	5.73298	3.38696	5.21939	3.45775	2.06871	1.74427	0.735644	1.33515	up
RGD1304694	10.4299	7.88975	9.0443	5.3916	5.41534	5.17001	0.735384	0.746295	up
Mir1249	10.4299	7.88975	9.0443	5.3916	5.41534	5.17001	0.735384	0.746295	up
Fchsd2	11.9882	10.1094	10.232	5.90539	6.34773	6.97093	0.735334	0.688782	up
Eci2	225.249	241.068	267.178	158.799	171.783	155.59	0.735214	0.602241	up
Pank1	58.5027	48.1816	53.7587	34.4558	31.9038	38.383	0.734993	0.64175	up
AC096809.1	58.5027	48.1816	53.7587	34.4558	31.9038	38.383	0.734993	0.64175	up
Adcy9	10.1218	8.53026	10.1549	6.8124	5.99677	4.14133	0.734893	0.75521	up
Il34	1.66803	2.97548	2.9742	1.51178	0.642823	0.65339	0.734833	2.18649	up
Gprin3	9.85671	7.83256	6.95214	4.34903	3.77156	6.03144	0.734803	0.848792	up
St6galnac4	10.8158	10.9082	10.1894	6.06997	6.17326	6.67728	0.734743	0.809037	up
Eepd1	10.0887	9.96385	8.62274	4.96096	4.97539	6.92101	0.734673	1.00189	up
Suox	30.7619	19.1084	24.7255	12.778	17.5218	16.9244	0.734653	0.546895	up
Aldh3a2	234.498	195.792	215.768	127.337	133.999	167.217	0.734653	0.687263	up
Shank3	8.32808	8.48705	4.86096	3.50123	3.16393	5.49477	0.734483	1.25012	up
Srcap	7.71041	6.77899	5.02234	3.64383	3.41201	3.66778	0.734303	0.895614	up
SNORA30	7.71041	6.77899	5.02234	3.64383	3.41201	3.66778	0.734303	0.895614	up
Dusp6	17.5842	27.07	6.67794	20.9702	4.94392	5.9178	0.734263	1.57115	up
Fmo1	48.9706	19.6213	51.9811	38.8573	18.9789	20.3119	0.733603	1.26959	up
Serpine2	5.36902	4.81026	5.66808	2.19938	2.20668	3.90055	0.733493	1.28278	up
Id1	7.66334	6.14133	2.95203	2.71404	1.72451	4.48201	0.733483	1.17811	up
Ppif	10.2159	5.00494	7.2164	5.56885	3.46483	3.71414	0.733403	0.958251	up
Tmem120a	16.699	9.07069	12.5623	5.51771	6.94665	10.8262	0.733313	0.85471	up
Krt42	2.76979	2.31672	4.5003	1.67332	0.860379	1.61036	0.733263	0.782399	up
Krt17	2.76979	2.31672	4.5003	1.67332	0.860379	1.61036	0.733263	0.782399	up
Krt14	2.76979	2.31672	4.5003	1.67332	0.860379	1.61036	0.733263	0.782399	up
AABR07070720.1	2.32571	2.02715	0.670772	0.248096	0.116185	0.654169	0.733223	3.03048	up
Pck1	412.814	380.557	1057.01	840.965	935.404	988.635	0.733053	-1.1801	down
Hspd1	104.133	71.8979	91.7114	57.2171	49.1626	70.0163	0.732663	0.680654	up
Hs6st1	5.21143	7.01427	4.77341	3.41458	2.58571	3.11517	0.732623	0.742367	up
Tmem140	14.0404	22.3793	24.4254	31.1784	34.1308	29.5328	0.732593	-0.47838	down
Pam	13.8503	11.6148	12.1118	8.16724	6.41669	8.30477	0.732423	0.568491	up
Mroh2a	1.68734	3.86696	2.50964	0.690365	0.810721	1.65657	0.732043	1.6302	up
Dcakd	2.79656	1.35371	1.65785	0.397477	0.404245	0.812798	0.732013	2.03601	up
Sulf2	7.05819	5.53377	8.49384	4.56942	3.66987	3.61183	0.731923	0.943569	up
Pacsin2	12.5682	8.64294	10.9651	6.67915	5.95	6.63489	0.731693	0.724779	up
Rab30	10.8458	7.67201	11.9784	6.1017	4.73785	7.31277	0.731483	0.829854	up
Ttc38	7.89348	4.74573	6.90379	4.39952	3.59871	2.80813	0.731393	0.93991	up
Slc6a9	11.7383	13.2718	7.10212	4.77749	4.89536	9.58936	0.731393	1.26174	up
Mmd2	2.67089	0.719566	1.37288	0.186068	0.58046	0.081128	0.731373	2.88331	up
Map3k5	7.31453	6.80563	7.5384	5.22373	3.94917	3.05716	0.731223	0.889216	up
S100a10	7.78751	8.0312	7.52158	3.73772	5.18703	4.45733	0.731123	0.804983	up
2900026A02Rik	11.0843	10.5447	8.68159	6.06081	5.50289	6.49885	0.731103	0.798936	up
Dgkd	11.1252	12.0248	11.0217	5.44845	7.29375	7.90641	0.731073	0.609097	up
Hps5	151.822	238.695	198.16	263.912	418.452	198.482	0.730943	-0.413396	down
Bcar3	8.23427	6.78046	12.0492	6.07153	4.18163	5.65383	0.730853	0.542413	up
Clptm1l	17.1086	21.634	29.1811	34.5601	37.9053	32.5002	0.730673	-0.675808	down
Amotl2	12.2043	13.3117	10.4873	7.20308	6.96734	7.64466	0.730603	0.760708	up
Sult1a1	236.042	217.678	314.439	169.924	156.188	186.967	0.730393	0.474157	up
Zfp871	12.2526	12.4656	10.8116	8.43541	7.14402	5.96346	0.729983	0.778279	up
Fnip2	10.8752	8.7022	9.95792	4.94538	6.81631	5.77888	0.729913	0.785054	up
Pla2g15	12.8438	12.6157	12.7566	10.0146	7.32062	6.02803	0.729553	0.801209	up
Ptpn3	10.8541	8.52775	8.39577	5.78291	5.28018	5.37316	0.729333	0.666394	up
Zfp512b	5.34175	6.14403	4.039	2.36981	2.25755	3.55384	0.729233	1.17254	up
Acadm	217.835	182.612	195.927	123.382	110.14	166.545	0.729223	0.667186	up
Ubr4	20.7715	21.1665	19.9228	12.1101	11.6424	15.3589	0.728843	0.7784	up
Creg1	63.7508	67.4479	58.5849	53.511	51.4476	19.8215	0.728293	0.309341	up
Ptprf	48.0175	46.3729	49.6149	27.8802	28.587	37.9859	0.728203	0.748202	up
Akr1c19	5.64692	7.91614	7.17318	8.12501	11.1729	14.9332	0.728073	-0.639318	down
Akr1c13	5.64692	7.91614	7.17318	8.12501	11.1729	14.9332	0.728073	-0.639318	down
Akr1c12l1	5.64692	7.91614	7.17318	8.12501	11.1729	14.9332	0.728073	-0.639318	down
RGD1305928	1.91164	0.786364	1.59541	0.071383	0.102454	0.326283	0.728053	3.96088	up
RGD1566085	4.05638	3.03381	3.45448	1.45237	1.27333	2.1628	0.727993	1.25006	up
Dpyd	150.238	138.175	171.378	114.413	83.0968	110.294	0.727733	0.445892	up
Hipk2	7.85175	9.14684	8.43327	5.3212	4.19967	5.38968	0.727113	0.664342	up
AC106191.1	1.08276	2.65032	2.92188	0.568874	0.796823	0.897619	0.726843	1.73384	up
AABR07064061.1	7.8021	9.83329	12.0176	4.81267	6.55863	6.42837	0.726463	0.613222	up
Acy1	33.8284	19.8286	34.4212	17.4584	20.883	18.7159	0.726443	0.853969	up
Nat6	19.9923	10.2662	11.8729	6.35067	5.77196	13.9228	0.726353	0.902695	up
Hyal3	19.9923	10.2662	11.8729	6.35067	5.77196	13.9228	0.726353	0.902695	up
Hyal1	19.9923	10.2662	11.8729	6.35067	5.77196	13.9228	0.726353	0.902695	up
Uggt1	9.93792	11.9529	10.2482	15.6975	22.9984	12.4037	0.726293	-0.615166	down
XAF1	2.29444	3.35821	2.05755	4.95534	6.63942	3.1175	0.725883	-1.11084	down
Fbxo39	2.29444	3.35821	2.05755	4.95534	6.63942	3.1175	0.725883	-1.11084	down
Mgat2	8.06207	11.922	8.02288	12.4793	12.5915	19.9433	0.725673	-0.64323	down
AABR07065498.1	4.40717	3.47758	3.50108	2.37765	1.48547	1.6504	0.725523	1.08499	up
LOC100294508	14.3819	13.2582	10.1595	7.05168	8.06383	8.09225	0.725233	0.717344	up
Tnfaip2	6.48589	8.86327	5.9166	11.707	12.1946	10.9564	0.725123	-0.851989	down
Retsat	199.887	315.13	182.376	92.5528	126.779	250.013	0.724942	0.656873	up
Hba-a3	248.764	311.823	137.229	139.362	189.946	140.424	0.724942	0.824983	up
Hba-a2	248.764	311.823	137.229	139.362	189.946	140.424	0.724942	0.824983	up
Tymp	30.9528	64.0695	48.2447	60.7435	61.7527	92.4876	0.724922	-0.356131	down
Tef	11.3906	8.55949	8.56061	8.62251	3.68255	4.75117	0.724322	0.84943	up
Aco1	53.595	48.9243	47.7197	34.4749	31.837	32.6069	0.724232	0.585374	up
Myo1d	6.37355	5.90428	5.84111	3.65499	2.81488	3.60984	0.724222	0.709824	up
Pycrl	18.365	13.1134	16.5867	10.1802	11.2714	8.6918	0.724162	0.704266	up
Sec61a1	42.6912	45.5885	43.9615	66.5537	78.1011	54.2247	0.724012	-0.598278	down
Pla2g4b	2.554	3.52997	1.32519	0.997419	0.850136	0.980509	0.723922	1.38116	up
LOC685431	8.95857	4.6227	7.05663	2.87733	3.96857	4.92799	0.723602	0.830362	up
Aadat	68.3915	56.539	68.5384	43.8492	41.9632	42.9129	0.723532	0.672405	up
Tnnc2	1.19214	0.882593	1.89146	0.047839	0.098482	0.148124	0.723492	3.59755	up
Rup2	2183.18	3069.48	2687.79	4112.95	4264.5	3316.57	0.723482	-0.613754	down
Fsd1	2.3721	1.56658	3.02531	0.878099	0.970902	0.687043	0.723232	1.43371	up
Ddo	7.60477	5.72225	6.42114	2.77222	5.12632	3.27337	0.723142	0.972053	up
Cox7a2l	39.0908	33.7005	36.3962	18.2749	19.6776	33.4662	0.722542	0.887233	up
Mxd4	11.6801	4.93133	5.14614	3.57626	4.56253	4.40983	0.722422	0.222768	up
Gldc	13.2776	15.3851	20.7212	26.0567	24.4407	25.7156	0.722332	-0.741108	down
Plec	18.8297	15.3085	17.2852	12.4197	10.6121	9.51194	0.722232	0.703835	up
Parp10	18.8297	15.3085	17.2852	12.4197	10.6121	9.51194	0.722232	0.703835	up
Tom1l1	8.95435	6.84937	9.09779	4.82788	4.94738	4.93013	0.722092	0.860964	up
Apoa4	774.895	672.743	626.995	314.913	348.484	739.725	0.722002	0.948964	up
Mgam	34.8742	31.7481	40.8872	24.5975	26.8604	19.1652	0.721992	0.503646	up
AABR07060341.3	34.8742	31.7481	40.8872	24.5975	26.8604	19.1652	0.721992	0.503646	up
AABR07060341.2	34.8742	31.7481	40.8872	24.5975	26.8604	19.1652	0.721992	0.503646	up
Mocs1	7.97218	7.8846	5.81194	4.92157	3.66173	3.93419	0.721972	1.00297	up
Ugt2a1	20.1447	15.8201	20.7492	4.13886	5.24216	26.868	0.721822	1.94217	up
Nudt7	12.787	12.3483	12.6967	7.23275	7.70424	8.45369	0.721342	0.720724	up
LOC103694169	17.6104	16.9754	11.308	28.0935	27.6936	15.3991	0.720552	-0.706108	down
Ano10	17.4303	13.247	13.2406	10.03	9.24127	8.23935	0.720462	0.519504	up
Cyr61	3.10202	3.35265	2.73982	1.40773	1.6023	1.08077	0.720192	1.13983	up
Ctss	8.41391	10.9213	11.6649	15.7394	19.0905	14.0211	0.720142	-0.527243	down
Csde1	8.34989	14.0034	9.93393	8.27649	4.97302	6.54479	0.720132	0.602018	up
Comt	172.829	287.916	375.661	136.149	264.263	166.096	0.720042	0.793635	up
Snx33	9.77301	8.2981	8.50475	6.74341	3.95017	5.16453	0.719992	0.719633	up
Slc16a7	30.1822	19.1252	31.3029	21.2677	16.4619	14.6264	0.719842	0.874565	up
Enpp2	38.8514	35.5534	43.7251	20.9356	28.1345	28.6607	0.719642	0.465627	up
Lrp11	6.38396	4.92531	7.5696	3.7513	3.75892	3.15512	0.719602	0.767061	up
Tpm1	32.7339	35.1172	27.4491	18.6497	19.6009	24.1407	0.719292	0.739868	up
Rtp4	2.7107	5.29118	7.03974	13.9075	8.26251	3.07707	0.719082	-0.642992	down
Esrrg	2.91909	2.35495	1.50026	0.602442	1.269	0.589923	0.718632	1.9668	up
AC121415.1	2.31735	2.93249	0.735292	0.652738	0.661739	0.598797	0.718512	1.8279	up
Sbno2	6.76272	6.3199	4.34923	3.61145	2.4565	3.64317	0.718452	0.807323	up
Rn50_10_0699.2	9.42247	12.2076	9.38251	7.20922	7.17046	4.53948	0.718262	0.394039	up
Rad51d	9.42247	12.2076	9.38251	7.20922	7.17046	4.53948	0.718262	0.394039	up
Asrgl1	1.1026	2.3087	1.12165	3.10432	3.23623	3.47462	0.718232	-1.52869	down
RGD1309362	3.95561	1.41944	13.2659	1.85494	1.75749	6.92636	0.718182	1.09253	up
Tuba3a	1.39301	3.17432	2.27157	1.90309	0.397251	0.205636	0.718052	2.51556	up
Rn50_5_0815.11	3478.21	4532.58	3393.24	3912.73	4571.45	8255.77	0.717982	-0.394308	down
Rn50_5_0814.6	3478.21	4532.58	3393.24	3912.73	4571.45	8255.77	0.717982	-0.394308	down
LOC100912565	3478.21	4532.58	3393.24	3912.73	4571.45	8255.77	0.717982	-0.394308	down
Ndst1	17.2927	14.1008	14.6041	7.06939	11.6392	10.4738	0.717732	0.479587	up
Zfp69	2.70119	2.58933	2.77051	3.58182	5.47808	5.89228	0.717702	-1.02008	down
Pdia3	35.9833	41.9541	44.7395	74.6982	66.505	41.8237	0.717692	-0.664653	down
SNORA67	2.27286	4.94293	2.53261	1.42593	0.88404	2.20124	0.717462	0.828718	up
Sord	174.973	138	173.252	119.495	103.743	107.684	0.717382	0.686071	up
Dpy19l3	17.2469	16.2364	16.9267	10.7977	9.85988	11.5177	0.717352	0.648574	up
Hist2h2aa2	50.9872	65.1941	57.4852	86.8976	87.9079	82.857	0.717272	-0.596125	down
Gpi	41.898	28.1792	33.8411	16.921	20.1878	31.5031	0.716482	0.745288	up
Mir29b2	6.87156	5.71952	5.66887	3.42667	3.1248	3.77641	0.716202	0.739086	up
AC118802.1	6.87156	5.71952	5.66887	3.42667	3.1248	3.77641	0.716202	0.739086	up
Itga5	2.86005	3.97326	3.94971	5.30385	6.51502	7.05275	0.716072	-0.722024	down
Eif4ebp1	17.8435	17.3365	19.2212	10.0635	8.84008	16.0604	0.715892	0.826268	up
Spred1	10.0295	9.72005	5.33329	6.03195	3.56013	5.40301	0.715872	0.847199	up
Slc2a2	125.126	122.632	138.148	62.8491	74.1961	125.569	0.715752	0.753966	up
Trmt11	6.44397	4.98976	4.93775	3.38548	2.32524	3.35183	0.715562	0.574023	up
Nudt12	6.52745	5.08287	4.82598	3.16826	2.63776	3.30739	0.715562	0.681953	up
Ptch1	2.87793	4.00482	2.36141	1.13634	1.70759	1.36398	0.715162	1.07721	up
Arhgef11	6.17714	6.3847	5.44151	3.5819	3.36221	3.23812	0.715032	0.877527	up
Tmed9	46.2588	49.842	47.8865	62.9156	88.8343	62.0384	0.714841	-0.3938	down
Gsta5	163.399	213.903	257.238	202.966	441.366	285.418	0.714841	-0.416116	down
Ces2j	17.5621	6.37552	14.933	8.93661	10.1061	5.46211	0.714471	0.740702	up
Vgll4	6.86866	9.46227	5.27717	5.57826	2.5248	4.5591	0.714451	0.591279	up
Plxnb2	54.3983	58.8811	38.165	38.8105	31.6147	31.1985	0.714381	0.782969	up
Mir349	54.3983	58.8811	38.165	38.8105	31.6147	31.1985	0.714381	0.782969	up
Cyp3a18	316.973	248.67	261.167	206.528	171.611	187.815	0.714351	0.47566	up
Prg4	2.13492	3.24324	1.70217	7.0065	5.07482	1.35394	0.714211	-1.24918	down
Hsd17b11	266.723	184.05	270.435	179.566	136.504	176.146	0.713961	0.598572	up
Adam22	2.22414	1.13106	0.61465	0.09925	0.087849	0.23287	0.713921	3.51047	up
AABR07059527.1	2.22414	1.13106	0.61465	0.09925	0.087849	0.23287	0.713921	3.51047	up
LOC103689956	6.5946	3.87399	6.7732	3.94089	2.52968	3.24878	0.713851	1.02139	up
Cyp27a1	111.545	85.978	113.871	81.3435	64.9434	65.0779	0.713821	0.777391	up
LOC100911516	250.872	176.484	275.585	148.655	154.715	177.987	0.713811	0.697341	up
AY172581.14	5.56366	2.48489	5.04098	2.1868	1.93395	2.72575	0.713691	1.20488	up
Khsrp	6.46976	6.87576	5.67273	4.02793	2.44712	4.48361	0.713531	0.683673	up
Creb3l2	20.2674	12.1408	18.6793	9.56558	9.88539	13.3794	0.713461	0.918067	up
Macrod1	33.1872	25.9407	31.3207	18.7331	16.5866	24.2383	0.713401	0.741524	up
RGD1560797	9.44482	11.2008	3.0896	12.195	17.4647	8.02217	0.713081	-0.3687	down
Lpcat3	34.1775	34.3061	41.2446	23.9058	26.9767	22.0152	0.712931	0.521106	up
B3galt1	18.0608	17.2973	9.70912	12.6469	6.98563	9.08444	0.712891	0.929076	up
AABR07052441.1	18.0608	17.2973	9.70912	12.6469	6.98563	9.08444	0.712891	0.929076	up
Dnmt3b	0.35497	1.05804	0.597094	1.47545	2.67514	1.86659	0.712471	-1.64437	down
Eif4g2	64.5782	67.477	42.2608	35.1446	25.8599	56.2911	0.712141	0.877743	up
C8b	106.218	119.306	120.338	184.586	190.822	131.41	0.712061	-0.629631	down
Arhgap21	4.19316	3.20865	3.63129	1.90238	1.58027	2.00346	0.712041	0.93268	up
Mtus1	19.0042	18.9816	16.9698	13.5617	12.1737	9.88369	0.711811	0.640838	up
Rpl12-ps1	14.0157	11.0573	14.6742	26.1053	12.6676	22.4824	0.711471	-0.681752	down
Mybl1	0.426078	0.997729	0.434178	0.515914	0.438813	4.84101	0.711441	-0.248844	down
Dbt	16.4455	12.385	14.6011	10.3373	7.81754	9.50374	0.711341	0.619506	up
Gga1	6.38069	6.93731	5.15231	2.76446	3.54393	4.29969	0.711141	0.848361	up
AC096473.1	6.38069	6.93731	5.15231	2.76446	3.54393	4.29969	0.711141	0.848361	up
Tgfbr1	2.4983	1.70505	0	1.66209	3.80951	4.41898	0.711061	-1.15979	down
Zfp318	2.40938	2.68576	2.31089	1.59214	0.654843	0.744903	0.710931	1.69354	up
Rpl10l	11.997	15.4378	0.161495	1.75071	8.11163	7.01849	0.710631	0.773444	up
Ssr3	25.5606	28.9589	26.4583	38.0506	44.1316	39.1145	0.710351	-0.563984	down
Zfp53	6.40229	3.53241	4.8236	2.92496	2.88563	2.27609	0.710011	0.741222	up
Zfp52	6.40229	3.53241	4.8236	2.92496	2.88563	2.27609	0.710011	0.741222	up
Sf1	6.53522	11.2619	9.34141	6.19977	6.28094	4.07505	0.709911	0.591427	up
Lama3	3.51505	1.63947	2.57914	0.902452	1.27444	1.05532	0.709861	1.28921	up
Cfi	249.516	276.287	279.533	435.108	374.898	359.56	0.709851	-0.44033	down
SNORD18	3.31381	2.17069	0.995373	0.443763	0.615916	1.30009	0.709831	1.81734	up
Ucp2	4.60068	3.935	4.75739	2.5527	2.09639	2.43359	0.709651	0.918758	up
Dact2	1.58578	1.66467	2.28513	0.655704	0.485207	0.560251	0.709451	1.57109	up
Ccdc167	2.60478	3.32301	3.29424	7.43039	6.67438	2.27413	0.709181	-1.01869	down
Dapk1	1.62966	2.16169	1.58106	3.09934	4.32577	3.3685	0.709141	-1.04754	down
Numb	9.87048	13.2313	9.34464	5.42557	7.40175	7.42893	0.708981	0.415255	up
Zfp592	5.68626	5.33932	4.80784	3.2743	2.61002	2.95296	0.708911	0.854495	up
Mink1	12.1603	11.2107	8.90365	6.82911	6.17126	7.1154	0.708801	0.715112	up
Il1r1	31.5216	44.8008	35.1957	33.6061	21.5227	19.3466	0.708421	0.709539	up
LOC100909524	60.8333	0	71.5119	129.754	0	66.177	0.708311	-0.121468	down
Dock4	5.62534	5.87131	3.32647	3.09753	2.48804	2.58098	0.708271	1.12402	up
Hsd17b10	229.374	199.046	255.975	162.443	153.083	156.292	0.708081	0.553459	up
SNORD10	3.80108	6.69681	1.79826	2.79192	2.44371	1.18426	0.708031	0.637337	up
Rbms1	6.1721	6.08043	4.9666	3.5099	2.62868	3.65776	0.708031	0.792742	up
Me1	5.46817	5.36616	5.30729	2.34833	2.85059	3.87711	0.707831	0.912629	up
Trpm4	3.07037	1.53918	1.90529	0.965831	0.652046	0.801773	0.707691	1.24874	up
SNORA81	4.06984	7.01916	3.29849	2.28165	0.79056	4.80843	0.707681	0.834894	up
AC120949.1	4.06984	7.01916	3.29849	2.28165	0.79056	4.80843	0.707681	0.834894	up
Tmsb4x	106.22	162.864	152.497	173.88	233.706	204.324	0.707581	-0.422078	down
Nr1d2	9.15434	7.99755	7.5432	5.3346	3.76432	5.84686	0.707461	0.584177	up
Wdr91	1.43249	1.26859	3.65631	4.20038	4.71309	3.30348	0.707441	-1.55199	down
LOC500077	1.43249	1.26859	3.65631	4.20038	4.71309	3.30348	0.707441	-1.55199	down
Arhgef2	6.14957	5.27247	5.11595	2.95957	3.51627	2.87284	0.707251	0.833088	up
Baz2a	5.58921	5.76418	4.14907	3.27009	2.75903	2.63937	0.706991	1.01848	up
AABR07026300.1	5.32903	3.97626	2.91043	2.57878	1.94876	1.85389	0.706771	1.02886	up
RT1-Ba	1.31051	2.05632	2.21146	2.61965	3.11516	5.31356	0.706581	-0.599238	down
Hist1h2an	2.59169	5.73449	3.55063	2.00386	2.5517	1.58419	0.706521	0.825289	up
Rph3al	3.07572	2.0705	1.66932	1.12269	0.7706	0.744907	0.706181	1.42593	up
Xbp1	20.4849	18.3723	14.3647	19.1821	7.27914	8.28023	0.706141	1.14979	up
Vtn	1255.9	1495.24	1424.99	2140.91	2235.87	1664.34	0.706061	-0.587268	down
Lurap1l	10.6553	20.1882	11.5833	9.73736	9.81959	7.60676	0.705981	0.250439	up
Dsg2	17.1915	15.3907	19.562	13.0562	10.6865	10.1867	0.705541	0.685899	up
Myo5a	19.1999	15.9993	16.5616	9.37903	8.88687	15.371	0.705391	0.820334	up
Lrpprc	34.331	32.8534	31.0302	22.4334	19.2218	24.0282	0.705391	0.550393	up
Phb2	26.9362	16.2063	37.3846	10.4458	16.1378	27.0127	0.705091	0.739099	up
Mir3575	26.9362	16.2063	37.3846	10.4458	16.1378	27.0127	0.705091	0.739099	up
AABR07044001.3	3.43867	1.02464	0.963583	1.51523	0.128176	0.027635	0.70488	2.99892	up
Sdr42e1	25.7875	25.9079	27.9568	14.1807	15.3995	23.3227	0.70486	0.750515	up
Cdc42bpb	10.3546	10.3097	9.41717	6.52146	5.74105	6.46268	0.70478	0.673801	up
Cpq	44.6166	57.7372	51.5743	77.7082	73.7225	74.3804	0.70457	-0.52827	down
Pah	462.166	358.634	584.294	350.592	298.238	322.816	0.70447	0.5177	up
Acpp	0.345971	0.741982	0.529577	1.47484	2.42902	1.44829	0.70446	-1.47765	down
Tor3a	2.41789	3.07549	1.89275	1.44181	3.84011	8.31317	0.70445	-0.667398	down
Naa60	6.04477	7.52791	6.34741	5.59577	3.38147	2.76957	0.70439	0.908515	up
Rad52	4.62589	3.35908	3.9372	2.51299	1.94391	1.76328	0.70429	1.01821	up
Thrb	5.73794	7.36014	5.23856	2.99956	2.55452	5.13383	0.70408	0.935784	up
Sec31a	11.4979	10.0007	10.5997	6.54529	6.0283	7.64262	0.70404	0.695489	up
Phlda3	5.69295	9.8288	4.75534	8.25598	7.92724	15.9822	0.70404	-0.536263	down
LOC103694877	5.81665	4.6568	5.61234	2.48325	2.5019	4.14627	0.70395	1.16558	up
Serpina11	41.4058	54.8524	49.3321	81.8526	72.4697	58.1201	0.70368	-0.554852	down
LOC102552166	4.17379	6.02971	2.14308	2.38047	1.54678	2.59173	0.70354	0.810113	up
Tceb2	89.8739	73.5756	67.3833	72.2603	140.22	122.788	0.70341	-0.73887	down
Ahdc1	3.25907	3.15132	1.0043	1.29286	0.681465	1.12	0.7031	1.49246	up
Ms4a6a	1.27449	2.09493	2.60234	3.82455	6.04574	1.69119	0.70301	-0.86839	down
Cpb2	168.884	186.649	198.572	299.978	292.873	206.267	0.70284	-0.649951	down
Cd81	143.021	156.63	187.894	216.249	247.273	242.55	0.70245	-0.630927	down
Hps4	6.23777	4.40391	4.63202	3.48887	2.75523	2.33577	0.70238	0.749466	up
Pc	269.778	220.388	202.12	129.524	127.391	221.6	0.70236	0.766827	up
Tmed2	63.648	70.3171	70.3269	98.8576	116.232	82.2932	0.7022	-0.491477	down
Erp29	46.2593	32.8154	49.8285	56.5869	97.9782	34.5536	0.70218	-0.290725	down
Prex2	9.0283	5.05523	6.93987	4.02557	3.73594	4.82515	0.70179	0.785716	up
Bche	2.61957	1.89747	2.32453	0.814697	1.11095	0.78726	0.70177	1.5126	up
SCARNA13	262.48	140.398	187.722	148.203	126.169	134.345	0.70159	0.482657	up
Ak3	46.8046	40.211	47.144	34.5844	30.2761	26.1166	0.70156	0.628468	up
Palmd	24.3329	23.8296	22.2149	15.0291	15.0511	16.6056	0.70149	0.662887	up
Clec4g	17.3657	12.6553	12.404	10.6855	6.56381	10.1472	0.70148	0.318654	up
Foxa1	5.21322	7.3684	3.48981	3.27175	2.91986	2.99264	0.70113	0.800759	up
LOC100911225	2.06619	1.02105	2.16726	0.265797	0.809268	0.516531	0.70066	2.00005	up
Nedd9	12.6084	11.034	8.79589	8.2926	4.99756	7.2508	0.70052	0.605745	up
Ncapd2	37.8551	28.8993	31.5228	17.7735	22.5568	25.6819	0.70047	0.482833	up
Gapdh	37.8551	28.8993	31.5228	17.7735	22.5568	25.6819	0.70047	0.482833	up
Pxylp1	7.721	6.90706	8.02128	3.96553	5.0611	4.72517	0.70023	0.70842	up
frd2	19.9923	10.2662	11.8729	6.35067	5.77196	13.9228	0.726353	0.902695	up
LOC102549803	31.5548	26.2216	31.2459	21.157	17.4041	17.4188	0.743744	0.843018	up
AABR07071445.1	6.22478	7.42873	7.25837	48.3695	55.3969	51.6642	0.971307	-2.83145	down
Rn50_5_0819.1	3478.21	4532.58	3393.24	3912.73	4571.45	8255.77	0.717982	-0.394308	down

## Sheet: panc CPAE-vs-diabetic DEGs
	diabetic_CPAE	diabetic_CPAE	diabetic_CPAE	diabetic	diabetic	diabetic
gene	P-C1B	P-C2B	P-C3B	P-B3B	P-B4B	P-B7B	probab	log2FC	flag
Amy2a3	68866	2866.98	84317.5	2693.13	967.624	2432.95	0.996879	4.82301	up
Amy1a	960.574	43.7554	1131.28	46.1956	16.0727	47.0474	0.992281	4.37807	up
Tff2	355.643	30.2157	519.725	31.3208	15.0639	60.8616	0.985985	3.50523	up
Try10	70.6993	2707.24	300.675	7873.1	2970.68	6576.45	0.983813	-4.45103	down
LOC103690254	70.6993	2707.24	300.675	7873.1	2970.68	6576.45	0.983813	-4.45103	down
LOC102554637	70.6993	2707.24	300.675	7873.1	2970.68	6576.45	0.983813	-4.45103	down
Ins2	372.733	13.4726	515.075	22.7681	53.0675	70.6846	0.981678	2.81224	up
pRNA	10.9195	10.7321	19.4265	4.94576	223.782	10.8015	0.975948	0.0156773	up
Ins1	571.87	36.3983	769.16	59.6739	109.644	142.624	0.973156	2.38286	up
Errfi1	40.1667	39.4485	38.0996	4.45831	1.95854	11.292	0.972645	3.1454	up
Rpl35al1	47.5948	22.4898	6.51986	9.93542	2.69538	5.94086	0.953684	1.92053	up
Hmgcs2	23.0012	112.385	22.4223	152.921	125.229	214.245	0.950217	-2.73301	down
7SK	343.615	340.275	3110.66	644.286	314.608	314.383	0.949177	0.127237	up
Rnase1l1	10.6533	6.32697	4.86559	0.0058	0.121527	0.289478	0.948648	5.70217	up
RGD1305464	0.261195	2.31972	1.02087	3.87883	16.0989	7.43682	0.945856	-2.86489	down
Clca2	15.6645	4.25618	16.2039	2.29145	1.08652	4.17265	0.943045	2.77317	up
LOC684871	13.1023	11.5017	18.9182	1.71518	2.38462	6.30824	0.942972	2.45799	up
Angptl4	0.694133	4.59898	0.648611	8.382	9.8862	10.5435	0.936859	-3.83213	down
LOC257642	2951.8	1762.77	1908.32	1566.53	14020.1	2005.38	0.936293	-0.0715719	down
Zbtb16	8.08143	6.46615	8.45583	0.752741	0.469254	2.49386	0.934979	3.42439	up
Ddit4	4.85973	13.5947	5.07918	0.606047	1.91313	1.97608	0.931421	1.40866	up
Ehhadh	3.20417	13.9861	2.48383	19.8075	13.887	27.5098	0.931384	-2.62803	down
AABR07015079.1	60.3593	47.309	28.1606	12.2633	311.173	39.6099	0.93133	0.256254	up
Jun	9.74817	11.6866	8.60804	1.97087	3.35267	2.3984	0.928866	2.02306	up
AABR07015042.1	49.111	59.4974	38.832	18.1633	315.047	49.8255	0.927461	-0.0208383	down
AABR07048791.1	92.6405	206.361	37.4094	107.432	654.113	97.2358	0.926329	-0.213706	down
5_8S_rRNA	92.6405	206.361	37.4094	107.432	654.113	97.2358	0.926329	-0.213706	down
Fkbp5	4.51519	4.11846	6.95943	0.444474	0.216925	0.6436	0.925435	3.34462	up
Slc7a5	29.1905	40.8434	20.9098	9.42547	11.3861	11.976	0.924578	1.35823	up
Galnt6	5.92524	12.8394	6.2696	2.41469	0.664417	3.38116	0.921384	1.37654	up
G0s2	1.8723	18.8412	2.01498	1.77792	1.83843	2.40218	0.915763	0.13229	up
Mt2A	15.6616	1.4258	8.53169	3.36933	0.456569	3.69556	0.91434	1.34037	up
Bhlhe40	4.6263	9.32625	2.6875	1.53552	0.527128	1.06996	0.914066	2.1123	up
Fam89a	4.75332	3.07582	6.21337	0.081459	0.806938	1.02163	0.912132	2.55841	up
LOC286960	44.849	1067.44	66.2844	1335.93	691.992	750.749	0.912041	-3.50159	down
Tp53i11	0.211288	1.51922	0.241652	1.90417	7.74392	4.26103	0.910672	-4.1402	down
Proc	8.74486	1.31515	4.16607	1.06489	0.629832	0.891908	0.905617	2.22372	up
Acot3	1.16633	5.38056	1.1971	6.8074	8.39906	8.95629	0.903445	-2.81069	down
Acot2	1.16633	5.38056	1.1971	6.8074	8.39906	8.95629	0.903445	-2.81069	down
Acot1	1.16633	5.38056	1.1971	6.8074	8.39906	8.95629	0.903445	-2.81069	down
Gadd45g	3.82522	7.6384	3.87715	0.601753	0.463069	2.42488	0.90173	2.68775	up
Retsat	6.00089	26.935	7.10843	27.1911	34.7606	32.1393	0.895763	-2.17673	down
Reg1a	156.84	3738.31	204.092	1190.67	300.915	367.376	0.894631	-0.848038	down
Glul	27.5572	19.1284	23.1724	11.8415	5.6771	12.1545	0.892606	0.968554	up
Chac1	2.09179	11.2081	1.66292	0.453954	0.50164	3.00525	0.891766	2.06002	up
Reg3a	8.87405	193.791	14.1364	68.7779	17.3973	12.4223	0.887733	-0.299449	down
Btg2	43.9398	47.5412	44.5827	19.4397	16.2263	25.491	0.886145	1.19748	up
Car4	0.027988	0.151667	0.069935	1.79073	1.68804	4.8554	0.884613	-4.67839	down
Mthfd2	9.80379	11.6661	9.13773	4.07908	3.198	5.01111	0.883226	1.26509	up
AY172581.17	0.593399	4.51886	2.34807	3.33065	9.49851	7.83986	0.881583	-1.73935	down
AY172581.11	0.593399	4.51886	2.34807	3.33065	9.49851	7.83986	0.881583	-1.73935	down
Rn50_11_0375.8	7.9261	38.1519	6.60472	35.132	37.8763	42.2189	0.880397	-2.25661	down
LOC102556347	7.9261	38.1519	6.60472	35.132	37.8763	42.2189	0.880397	-2.25661	down
Cbr1	7.9261	38.1519	6.60472	35.132	37.8763	42.2189	0.880397	-2.25661	down
Eci1	14.8395	38.2567	14.4014	58.1558	15.6988	72.3211	0.878663	-1.97048	down
Gucd1	18.9603	14.4098	20.8492	9.31147	4.89465	9.96068	0.876711	1.0259	up
Herpud1	132.975	172.682	115.532	68.2714	32.6172	100.916	0.875744	0.9618	up
Cxadrl1	0.925812	6.75681	0.602187	5.27007	5.74113	10.6195	0.875379	-2.63254	down
Atf5	8.82957	14.7856	4.27048	3.33359	4.5113	3.56191	0.875141	1.30969	up
Igfbp4	12.3853	14.1524	8.74534	5.71799	5.08732	4.26708	0.875014	1.28365	up
Ppap2b	18.9064	13.0175	23.0195	7.27236	5.09017	12.3048	0.874849	1.37838	up
Pdk4	0.675869	8.57127	2.26742	4.51438	5.45506	17.9459	0.873846	-1.26654	down
Slc7a11	2.7484	4.13772	3.38655	0.297333	0.200283	1.70276	0.872733	3.50966	up
Metazoa_SRP	730.453	604.511	870.513	2664.71	1164.01	672.475	0.872568	-0.672242	down
AABR07070277.2	730.453	604.511	870.513	2664.71	1164.01	672.475	0.872568	-0.672242	down
LOC312273	814.206	3994.02	1092.99	5439.57	2653.57	3824.39	0.868426	-1.80695	down
Arg2	3.62636	2.67652	6.46409	0.969942	0.578869	2.37255	0.868116	1.90255	up
LOC103690070	0.367227	5.25185	0.518629	2.83373	4.17991	9.81165	0.867641	-3.0107	down
NEWGENE_1306267	3.42999	4.45098	1.17739	9.813	5.19712	7.33326	0.866455	-1.09625	down
LOC103690996	0.620753	8.04369	0.580819	0.875999	0.278437	0.679249	0.866017	-0.129921	down
Colq	0.216163	2.08521	0.073503	2.55894	3.86511	3.38158	0.86213	-3.96751	down
Pola2	5.36422	4.06485	5.45461	1.70179	1.02182	2.66144	0.860743	1.65632	up
Ndufa3	4.62365	13.2627	12.546	8.01298	2.04575	3.56721	0.858371	1.81436	up
Cpt1a	4.5686	12.7579	4.74544	15.8613	11.7834	18.9071	0.856108	-1.7409	down
Fgf21	0.753335	6.75541	0.454223	0.460097	0.094684	0.957788	0.852714	0.711354	up
Prex2	0.668584	3.15619	0.887617	2.37337	5.22763	5.53122	0.852111	-2.55815	down
Npc1	1.9949	2.55102	2.40893	4.12435	3.07845	9.90578	0.851071	-0.775774	down
AABR07031184.1	1.9949	2.55102	2.40893	4.12435	3.07845	9.90578	0.851071	-0.775774	down
Psmb10	20.1205	10.5329	26.3434	8.19272	3.32479	16.3981	0.849867	1.29626	up
Lcat	20.1205	10.5329	26.3434	8.19272	3.32479	16.3981	0.849867	1.29626	up
Cyp2d3	3.49516	0.962729	3.32082	0.562867	0.570789	0.363807	0.849155	2.56068	up
Cyp2d2	3.49516	0.962729	3.32082	0.562867	0.570789	0.363807	0.849155	2.56068	up
AC107527.1	3.49516	0.962729	3.32082	0.562867	0.570789	0.363807	0.849155	2.56068	up
Ppcdc	2.7319	5.26603	1.36999	5.92941	5.1779	10.2094	0.847421	-1.11798	down
C2cd4b	4.07642	2.70282	2.27625	10.5631	5.13593	5.02363	0.846199	-0.926158	down
Zcchc6	1.74039	2.05294	3.61068	6.64382	5.05197	5.60399	0.840505	-1.44876	down
Isca1	1.74039	2.05294	3.61068	6.64382	5.05197	5.60399	0.840505	-1.44876	down
Susd3	15.0007	25.4976	10.1192	8.63239	5.28526	11.3331	0.840158	0.797199	up
Slc27a1	2.74643	7.38926	3.06371	6.75042	10.1493	11.0092	0.840012	-1.72804	down
Ssr1	14.2112	16.1621	13.0443	8.59506	5.21146	7.69585	0.839282	0.884876	up
Apob	2.65083	2.30408	3.54643	0.474406	0.783716	1.07619	0.838644	1.75804	up
AABR07057442.1	34606.3	18053.8	24338.3	65413.4	10189.5	67825.4	0.838534	-1.42636	down
Zfp36	3.63033	2.03398	3.58542	0.505133	0.951068	1.3827	0.838133	1.91452	up
Hmgcl	4.55098	8.44014	5.86017	13.2268	9.68952	15.2913	0.838078	-1.17445	down
Tmem266	5.84476	5.47599	4.2347	2.89524	1.47351	2.17758	0.837531	1.33039	up
SNORD102	27.5121	7.07914	15.7834	13.2588	3.47889	8.71221	0.837147	0.8573	up
Rpl21	27.5121	7.07914	15.7834	13.2588	3.47889	8.71221	0.837147	0.8573	up
AY172581.23	0.2259	2.88154	1.63219	2.35441	5.69906	4.30079	0.837038	-1.39779	down
Mir5132	17.1491	20.0356	5.17095	7.91258	6.67406	6.54039	0.836162	1.3615	up
Mecp2	17.1491	20.0356	5.17095	7.91258	6.67406	6.54039	0.836162	1.3615	up
Irak1	17.1491	20.0356	5.17095	7.91258	6.67406	6.54039	0.836162	1.3615	up
Pecr	17.5246	12.3215	17.8754	7.42125	6.19745	10.6559	0.833425	1.23965	up
Decr1	33.1269	63.8514	20.7664	85.0113	41.4511	95.0639	0.833005	-1.35965	down
Hgfac	13.3279	18.4813	9.3828	3.43214	3.62986	13.7356	0.832421	1.87646	up
Tmem64	3.16696	2.73961	2.42695	5.33903	7.13512	5.9796	0.831983	-1.12608	down
Reg3b	8.42492	266.868	10.8673	81.3115	49.9149	22.5185	0.831381	-2.19948	down
Furin	2.59089	3.13132	7.3781	9.5395	9.84	7.47349	0.830213	-1.60714	down
Fes	2.59089	3.13132	7.3781	9.5395	9.84	7.47349	0.830213	-1.60714	down
Lurap1	1.09364	1.66774	0.972351	1.70231	5.32188	3.33423	0.830067	-1.60821	down
Sycn	6990.91	3016.36	6654.31	4079.68	1809.39	3239.02	0.828078	1.03873	up
Iapp	12.8769	1.90387	20.78	3.44607	9.46585	5.04544	0.827986	1.35173	up
Snx5	72.6977	73.3535	60.8137	74.2678	219.589	83.8563	0.82315	-0.206008	down
SNORD17	72.6977	73.3535	60.8137	74.2678	219.589	83.8563	0.82315	-0.206008	down
Trib3	1.59517	4.98006	2.44292	1.05645	0.415938	1.6161	0.822421	1.20939	up
Tspan4	5.47372	4.4681	5.88634	2.43279	1.67656	3.03356	0.821654	1.16991	up
Rn50_8_0651.1	2.80407	0.269488	3.176	0.251873	0.624388	0.340397	0.819738	3.04223	up
Rn50_8_0647.2	2.80407	0.269488	3.176	0.251873	0.624388	0.340397	0.819738	3.04223	up
Rn50_8_0646.1	2.80407	0.269488	3.176	0.251873	0.624388	0.340397	0.819738	3.04223	up
Isyna1	2.72593	5.95906	2.30978	5.93022	9.06772	7.46814	0.819318	-1.454	down
Agpat3	1.17069	4.58677	1.26741	4.68787	4.5911	6.20936	0.818351	-1.88704	down
Sst	2.37403	8.055	1.55183	4.35527	11.6105	8.21029	0.818041	-1.7901	down
Cryl1	3.1838	1.74862	3.29921	8.01494	3.91258	5.4047	0.812968	-0.763464	down
Pebp1	10.6036	24.5644	9.25996	21.7773	22.9009	36.263	0.810796	-1.11084	down
Calcoco1	0.083064	1.81425	1.83144	2.33754	4.45043	2.77683	0.809993	-0.614062	down
Mlycd	7.13296	11.244	7.92196	15.9769	14.7023	17.9903	0.808789	-1.01206	down
Id2	0.606769	0.254617	0.629578	3.82386	0.702103	1.77344	0.808789	-1.54734	down
Ivns1abp	5.32932	4.92741	6.88594	3.44494	1.64361	3.19845	0.808296	0.736579	up
AABR07001634.1	2.19029	4.64114	3.90574	1.43179	1.24966	1.78796	0.808113	1.44777	up
Dbp	18.3442	20.1327	8.40123	13.9101	2.46415	8.88677	0.808095	1.04559	up
Paox	3.57199	3.93248	4.13148	7.6819	7.1103	8.15805	0.807602	-0.966022	down
Fut1	5.87114	12.5715	4.48596	4.86033	2.75543	4.02937	0.807475	0.543088	up
LOC102557184	8.92127	12.7801	7.79631	24.0096	14.7397	15.3677	0.807219	-0.784579	down
LOC102548682	8.92127	12.7801	7.79631	24.0096	14.7397	15.3677	0.807219	-0.784579	down
Rab30	0.357293	1.87207	1.36206	4.22574	1.43451	3.59284	0.806781	-1.39933	down
Usp2	2.22043	3.49468	0.923877	0.549792	0.351113	0.933306	0.804829	2.01388	up
Krtcap3	1.78446	1.31098	1.32503	3.83434	2.6906	4.00872	0.804701	-1.53295	down
As3mt	9.56208	6.8543	7.11668	4.36033	3.19135	4.5619	0.80388	0.706767	up
Myh9	5.52469	7.69611	6.26231	10.2169	13.4049	12.7386	0.803624	-1.02444	down
Myh9l1	5.52469	7.69611	6.26231	10.2169	13.4049	12.7386	0.803624	-1.02444	down
AABR07024742.1	1.71602	1.59948	0.883531	1.21289	6.30754	2.62261	0.803405	-0.713403	down
Insig1	3.93189	10.1007	3.03415	2.73319	1.85628	3.76155	0.803277	0.524636	up
Cml5	1.72688	3.51389	0.49915	0.419282	0.160395	0.589493	0.802986	2.04218	up
Etfdh	8.13222	19.9184	6.47463	22.301	13.701	26.2916	0.800358	-1.45539	down
Cuzd1	342.434	313.75	466.753	271.58	100.755	273.696	0.800102	0.334449	up
Lsm7	1.29792	1.0253	0.994516	3.83835	0.759368	4.03326	0.799445	-1.90444	down
AY172581.5	1.24327	3.60818	1.12542	2.84075	5.72921	4.36786	0.798661	-1.81278	down
AY172581.9	18.8961	54.7308	25.6015	30.4087	87.2948	56.273	0.79742	-1.13621	down
AABR07056556.2	1.61023	1.36087	14.8751	3.55061	3.45828	1.9814	0.796471	-1.10279	down
Tmem200b	1.65978	2.74249	2.27699	4.34883	5.46373	4.08867	0.795157	-0.933499	down
Fam129a	3.48812	2.29418	4.85028	1.3474	1.19822	2.13525	0.793952	1.37227	up
Srp68	7.36639	8.89592	5.11097	12.1617	12.6274	13.9516	0.792949	-0.777533	down
LOC103690796	0.194832	0.305762	0.339203	1.08254	2.81201	1.18167	0.792529	-1.95034	down
Per3	2.74319	3.18043	1.39265	1.23545	0.162236	1.15804	0.792091	1.24417	up
Sepp1	86.2018	34.4676	102.729	59.9989	27.8302	41.6531	0.79147	1.04929	up
LOC100911558	110.024	122.74	108.585	86.5227	40.5251	71.8637	0.789974	0.614478	up
Slbp	1.92056	3.66501	1.89388	4.66566	4.15188	6.20956	0.789609	-1.28055	down
LOC103690016	1.46153	2.37676	0.98433	2.6389	4.64648	3.39607	0.788569	-1.21639	down
Sqrdl	9.09326	3.45435	9.35281	4.21485	2.56084	4.87189	0.786452	1.10932	up
AABR07036746.1	0.159677	0.222355	0.145279	0.99453	2.50595	1.04414	0.785339	-2.70909	down
Tob2	5.22934	5.06664	4.79798	1.17201	2.02626	4.42117	0.78501	1.32221	up
AC096601.1	5.22934	5.06664	4.79798	1.17201	2.02626	4.42117	0.78501	1.32221	up
Resp18	4.35323	1.40287	4.34952	1.39724	1.05008	2.06603	0.784335	1.63827	up
Hadhb	9.65334	21.3486	8.0066	25.6131	13.7339	28.5331	0.782967	-1.40778	down
Sbk1	1.43743	2.65224	1.0317	2.72147	4.71396	3.56458	0.782383	-1.31025	down
Tatdn2	2.76286	6.01372	3.25863	8.15903	4.74662	9.29687	0.778496	-1.32413	down
Litaf	8.18845	11.5339	9.91231	13.5638	18.26	19.9437	0.778477	-0.881394	down
LOC100364457	62.3935	59.0265	56.1054	62.902	6.84641	34.7415	0.777766	0.764703	up
Myl6	8.81499	24.453	26.0257	11.5385	8.58178	14.0824	0.777109	1.08355	up
AC128207.1	8.81499	24.453	26.0257	11.5385	8.58178	14.0824	0.777109	1.08355	up
Dapk2	6.51634	3.38445	16.067	5.99993	3.74331	4.66415	0.775813	0.482447	up
Acaa1	2.18269	3.65805	1.61269	5.16868	4.05201	5.24716	0.774408	-1.24369	down
Ern1	5.87142	5.45378	7.68248	2.95615	2.97737	4.31241	0.773258	0.979672	up
Mrpl53	4.26041	2.5726	4.03856	1.24169	1.00695	2.98089	0.772765	1.70154	up
Ccdc142	4.26041	2.5726	4.03856	1.24169	1.00695	2.98089	0.772765	1.70154	up
LOC690326	0	0.386639	0.156669	2.76334	0.410076	1.73342	0.77251	-3.46783	down
AY172581.4	0.515128	1.31231	0.753668	2.31781	2.4997	2.09031	0.771981	-1.62076	down
Wscd1	0.051885	0.430904	0.12924	0.746275	2.24354	1.36409	0.770667	-3.39981	down
Gnpnat1	2.12995	2.02588	5.46675	9.6408	2.10813	6.14049	0.770174	-1.52753	down
Ech1	32.7802	57.121	25.2421	65.8691	43.0916	82.8373	0.769517	-1.00678	down
Tmem255b	8.75511	3.33338	4.20777	4.64304	3.62538	0.417163	0.769024	0.214921	up
Fam25a	9.50418	20.5144	4.84009	4.18371	3.80932	12.0301	0.768148	1.18378	up
Ak5	8.1145	2.30522	10.0642	3.06781	4.03162	4.16003	0.767838	1.00914	up
Rgcc	2.70909	1.95383	3.04421	0.711136	1.03431	1.46002	0.767783	1.38914	up
Tmem125	1.53017	1.43738	1.34225	1.46413	6.50608	1.39411	0.767473	-0.0266052	down
Ndrg2	1.39184	12.2935	1.39648	12.8037	4.00485	9.90267	0.76636	-2.82602	down
Itgb5	4.93574	6.58066	5.33374	10.7265	9.0128	9.80731	0.766013	-0.878712	down
Arhgef26	3.88256	4.21502	4.0487	2.05426	1.72128	2.38533	0.765502	0.978839	up
Chchd10	4.20481	8.70142	3.37401	12.6484	6.57175	9.408	0.765101	-1.16185	down
Pla2g1b	9401.58	6231.31	6750.71	6087.08	3128.69	4456.66	0.764243	0.599076	up
Rpl28	4.78379	4.34924	4.99951	11.1667	8.61104	5.13553	0.76313	-0.848032	down
Gas6	20.5648	7.27366	37.5969	16.661	11.1834	11.0182	0.762455	0.878824	up
U3	186.117	263.625	199.502	370.062	414.583	273.912	0.761962	-0.891364	down
ACEA_U3	186.117	263.625	199.502	370.062	414.583	273.912	0.761962	-0.891364	down
Sprn	6.31201	4.44356	6.70044	3.3042	2.96037	3.27219	0.761871	0.947842	up
Vbp1	4.78046	6.21548	5.55507	4.8747	16.7013	7.29997	0.76167	-0.394085	down
Acadl	3.29069	10.6401	4.02906	8.21981	7.90791	14.9107	0.760685	-1.02866	down
AABR07027015.1	1.4679	13.8969	2.33194	26.3445	2.35317	1.6975	0.756487	-0.0130749	down
Pim3	35.5326	41.7287	26.0614	21.9343	10.7438	29.9146	0.755831	0.695955	up
Vsig1	2.40439	0.790037	2.11573	0.83768	0.372124	0.413845	0.755721	2.35399	up
Sdc4	5.46098	7.7555	6.219	11.2068	11.377	10.4924	0.755338	-0.84962	down
Gstt2	2.33777	1.81959	3.27745	5.21795	3.63581	5.01579	0.754717	-1.10135	down
AABR07072283.1	3306.17	3830.56	18309.4	4030.9	1845.33	9874.72	0.754644	-0.0735476	down
Crat	2.47586	7.58558	2.77235	7.433	6.2647	8.7362	0.754535	-1.42283	down
U4	0.552373	0.504763	0.969651	0.939108	2.56177	2.30972	0.754079	-2.064	down
Sord	3.24449	2.64033	1.90311	1.94101	0.299933	1.21084	0.75344	1.12471	up
Coq10b	2.16799	2.62019	2.1275	1.43307	0.382559	1.02952	0.753367	1.07438	up
Ski	3.57702	5.76454	5.51471	5.47942	12.4433	7.71692	0.753093	-0.484741	down
Tmem258b	2.1993	3.57031	1.50931	0.601398	0.062318	2.45517	0.752272	1.87065	up
AABR07065923.1	0.910578	13.6662	1.00536	23.8592	1.74109	1.22298	0.751852	-0.792276	down
Kcne1	37.8892	28.1705	37.6438	28.9368	9.4463	24.8005	0.75136	0.602044	up
Sin3b	10.699	13.4625	9.27875	20.3521	15.9851	19.1619	0.751031	-0.840764	down
Map7	0.618704	0.712238	0.498451	2.69454	1.81039	0.943135	0.748421	-1.54898	down
Dcst2	0.030576	0.862183	0.603452	3.24746	0.757207	1.01253	0.74698	-0.746654	down
Rhbdd2	3.48639	3.59345	2.6841	1.36517	1.49748	2.02948	0.746761	1.2192	up
Il22ra1	2.37601	5.0934	2.09131	4.49953	6.67723	5.81961	0.746706	-1.29238	down
AC135901.1	2.37601	5.0934	2.09131	4.49953	6.67723	5.81961	0.746706	-1.29238	down
Cluh	4.59264	5.21474	5.32821	6.87904	9.1142	9.75774	0.745958	-0.805521	down
Pgrmc2	3.03924	4.24282	2.84278	5.69753	5.72547	6.41841	0.745812	-0.913684	down
Ccdc152	9.95947	7.23421	25.7059	8.29883	7.98822	9.49448	0.745556	0.263161	up
Lrrc75b	3.06852	3.10168	2.87741	0.839967	1.87375	1.72224	0.744881	0.833262	up
Gas1	4.31265	1.88841	4.26608	1.40651	2.55951	1.41908	0.74468	1.58796	up
SNORD34	67.4822	98.8274	61.4623	157.709	91.214	116.386	0.744461	-0.786344	down
Rpl13a	67.4822	98.8274	61.4623	157.709	91.214	116.386	0.744461	-0.786344	down
Ros1	8.5007	2.23383	8.83645	3.44041	4.14373	3.63007	0.744425	1.22758	up
Endog	1.97102	2.81164	3.75857	5.10161	5.42394	4.81619	0.744024	-0.859544	down
RGD1560341	1.85108	2.89178	2.03384	5.16016	1.71546	5.64788	0.743221	-1.34321	down
LOC103692170	0.589981	0.919912	0.961099	4.03011	0.78033	1.40626	0.743056	-0.612297	down
LOC103692169	0.589981	0.919912	0.961099	4.03011	0.78033	1.40626	0.743056	-0.612297	down
Adck3	10.3265	19.8328	12.8477	21.79	25.7991	22.5053	0.741925	-0.808757	down
Fam110a	3.45934	3.09405	5.33738	2.56522	1.41225	2.39528	0.740994	0.530305	up
Slc7a7	2.36817	1.12532	2.21792	0.591916	0.514599	1.0197	0.740921	1.90574	up
Prom2	4.29044	3.70816	3.54322	2.10061	1.44918	2.61181	0.740684	0.819894	up
Cbr3	0.041511	1.17861	0.16229	1.63093	1.34648	1.78748	0.740465	-3.32905	down
Fads2	4.4041	2.13487	4.61466	1.9885	2.10717	1.81544	0.740228	1.14717	up
Rapgef1	0.478538	0.84228	0.655338	1.40659	2.3501	1.7496	0.740082	-1.41671	down
Per1	4.22763	3.78568	3.27842	1.30912	1.35757	3.32816	0.739626	1.47952	up
LOC103690002	8.28478	2.23853	3.81682	3.181	2.51482	2.32332	0.739023	0.601914	up
Kirrel3	0.857524	0.041723	2.9676	0.190623	0.382661	0.062718	0.73749	2.16945	up
Sat1	2.4558	1.71469	5.47541	2.51818	0.970091	1.45203	0.737399	0.758122	up
Pah	23.9024	24.0094	24.9802	21.0194	8.32398	15.7184	0.737308	0.611143	up
Sesn1	7.28497	6.60908	9.25179	4.58426	3.26189	5.81007	0.737162	0.668235	up
Lyz2	4.33106	6.72802	4.84155	3.30587	2.47687	3.29658	0.73468	0.554498	up
Nfkbia	11.8021	15.6246	11.6085	8.19278	5.65998	9.97402	0.734644	0.526622	up
AC128848.1	8.07262	1.32128	6.27278	4.02484	0.677311	4.23398	0.733859	0.640172	up
RGD1310951	4.45591	9.25082	3.69	11.1083	5.66022	12.0917	0.733366	-1.31785	down
Hsdl2	4.45591	9.25082	3.69	11.1083	5.66022	12.0917	0.733366	-1.31785	down
Rras	0.228499	1.15029	0.588046	1.61714	1.63992	2.13945	0.732709	-1.47962	down
Ttc17	3.1533	4.65677	2.64534	7.0431	5.30141	5.66785	0.732472	-0.84594	down
Nupr1l1	113.292	130.178	128.676	309.433	77.9298	196.58	0.731085	-0.611373	down
Tsc22d4	1.35712	2.06281	1.35624	2.70253	3.72562	2.87	0.73103	-1.0805	down
Hist2h2ab	1.81797	2.5111	0.888127	4.5723	2.25424	3.08746	0.730027	-0.764087	down
Gadd45a	1.28403	1.36996	1.31406	0.159653	0.140256	0.530227	0.728877	3.04102	up
AABR07070043.1	1.5547	0.63223	1.81035	2.92176	2.87083	2.30829	0.727673	-0.88483	down
LOC100910163	2.58775	2.23739	1.27717	1.14874	0.404662	1.008	0.72707	1.15032	up
Vnn1	0.746445	2.6833	0.448937	2.62102	1.87824	3.39604	0.725829	-1.81202	down
Wfdc21	2.69175	2.89196	1.24331	1.34556	1.0603	0.703606	0.72457	1.34407	up
Klf9	13.0105	11.4	13.3541	8.43638	5.85453	9.15449	0.724059	0.624983	up
Nr3c1	2.24523	7.13752	2.31041	2.85715	1.03603	2.60773	0.723877	-0.174649	down
Tspan3	2.89307	2.03703	3.33889	1.63896	0.977363	1.54008	0.723147	0.909596	up
Per2	2.23036	2.56271	1.25224	0.816916	0.555523	1.19133	0.723037	1.44901	up
Tp53inp1	1.97791	2.7575	2.06661	0.81224	1.04714	1.2638	0.722271	0.980807	up
Aldh3a2	9.17157	7.30932	10.0532	6.16224	3.08095	7.00761	0.721979	0.573713	up
Fdx1	11.5152	21.0393	12.3552	26.7225	18.3185	25.7569	0.72176	-1.05984	down
Psat1	10.3586	16.2171	7.6984	7.19467	5.4266	8.57357	0.721486	0.525835	up
LOC100909524	0	0	3.64456	0	0	0	0.721249	NA	down
Dennd2d	2.15019	2.97334	2.01453	5.93369	2.24123	4.42384	0.720373	-1.04084	down
P8	126.586	147.645	150.328	353.304	86.8056	218.929	0.720337	-0.568327	down
Osbpl1a	7.58397	6.71158	8.60578	4.83442	3.3548	5.73002	0.719972	0.649611	up
Nmd3	3.71181	2.60739	4.45439	3.60797	0.680635	1.62852	0.719442	1.18856	up
Car3	0.053746	2.45807	2.98368	0.86101	0.636841	0.692586	0.718804	1.82746	up
Lamb1	9.94318	9.18019	9.40907	13.9593	14.4116	17.0617	0.718694	-0.615104	down
LOC690126	1.22849	1.24486	0.676567	1.57594	3.56079	1.65548	0.718676	-0.430367	down
Arhgap23	1.38783	1.8998	1.70384	2.13943	4.3792	2.88604	0.71853	-0.760301	down
Clk1	5.60808	4.33562	5.36503	3.49233	2.19506	3.26392	0.718493	0.716979	up
Arpc5l	3.31208	4.09827	1.01225	3.00636	0.501419	0.812789	0.718366	2.02678	up
Gpt2	3.12549	5.64864	2.59693	1.58934	2.01467	2.75296	0.717873	0.633539	up
Vrk3	1.96197	2.18101	2.09867	4.79865	1.87031	4.48081	0.715993	-1.09428	down
Tmem82	0.591076	3.65623	0.659498	3.13842	1.78838	4.28687	0.715957	-2.2506	down
Slc25a34	0.591076	3.65623	0.659498	3.13842	1.78838	4.28687	0.715957	-2.2506	down
Cables1	0.980609	0.500121	1.22827	2.17355	1.81816	2.14368	0.715081	-1.12834	down
Kdelr3	3.1191	4.99309	3.70101	3.30197	1.70207	1.68637	0.714588	1.12063	up
Unc119b	23.0369	12.0988	19.2257	29.4186	26.8815	28.4232	0.713895	-0.564033	down
Snx33	3.30595	4.1272	3.91456	5.90007	6.01983	6.84849	0.71353	-0.620873	down
Hyou1	12.7332	12.2728	11.198	23.6792	15.8274	17.26	0.71342	-0.491973	down
LOC100360449	62.6783	64.3181	53.0093	108.899	72.3617	95.2493	0.712599	-0.603741	down
Slc25a30	1.80708	2.95771	1.74261	4.41931	3.20698	3.88815	0.712271	-1.10542	down
AABR07072711.1	8.11081	7.34024	7.78152	5.31731	3.08862	5.90454	0.712015	0.549356	up
Cd24	9.10707	4.8113	20.8446	10.6724	5.40229	5.75333	0.711741	0.662591	up
Acsl1	4.60701	6.23414	4.94891	6.9755	6.80377	11.7602	0.711687	-0.495185	down
Ciao1	4.91735	5.75408	8.06932	9.64771	9.85998	10.5378	0.711668	-0.777	down
AABR07012583.1	0	0	3.52705	0	0	0	0.711212	NA	down
Med13	5.2656	3.98583	4.0184	2.16727	2.31439	3.23916	0.710628	0.795987	up
Tma7	0.726912	0.184578	0.671594	1.64054	0.608253	2.37601	0.70977	-1.28851	down
Kdm5c	2.57085	2.98861	2.94241	4.25472	6.26443	3.92851	0.709716	-0.532065	down
Fbxo31	1.81768	2.14602	1.92062	4.39854	3.79396	2.3143	0.709241	-0.982128	down
Hadh	20.0792	23.1716	14.4951	32.2291	19.679	37.3385	0.709059	-0.682666	down
Rsph9	2.53877	1.68763	2.84194	1.60043	0.836885	1.03174	0.708603	1.29905	up
Adamts15	0.344827	0.815295	0.482543	1.35882	1.55722	1.77082	0.708584	-1.69024	down
Trim25	2.04854	1.38502	1.92314	2.4306	3.16373	4.14866	0.707581	-0.718163	down
Edem1	15.6817	11.0187	15.8641	9.25617	7.52614	10.3569	0.707581	0.760594	up
AC119015.2	2.04854	1.38502	1.92314	2.4306	3.16373	4.14866	0.707581	-0.718163	down
Cpe	2.39564	0.667764	3.08888	0.59296	0.889354	1.31968	0.706759	1.42958	up
RGD1562310	1.18475	1.54389	2.38224	0.698037	0.335097	0.980324	0.706486	1.14519	up
LOC684762	2.08723	6.61082	2.05456	8.03229	4.24266	5.39459	0.706084	-1.36992	down
Lcmt1	10.804	9.62538	11.9106	8.65765	3.18728	8.64919	0.704661	0.320928	up
Ppp2r4	3.47589	5.46075	3.20681	6.69963	5.43638	7.65776	0.704405	-0.946698	down
Tmsb4x	54.7163	27.6134	52.7459	40.5261	17.1674	30.7014	0.703329	0.780752	up
Phgdh	17.5222	23.3573	15.3844	9.31174	12.6949	14.2306	0.702562	0.464933	up
Foxo3	9.64702	8.04213	12.0734	4.35502	7.05569	7.43876	0.70196	0.451297	up
AABR07045405.1	9.64702	8.04213	12.0734	4.35502	7.05569	7.43876	0.70196	0.451297	up
Tnfrsf21	4.55794	3.12457	5.54251	2.69902	2.0391	3.08426	0.701942	0.755948	up
Try4	29285.1	81448	33893.4	100005	36856.5	81234.3	0.70165	-1.26108	down
Prss2	29285.1	81448	33893.4	100005	36856.5	81234.3	0.70165	-1.26108	down
LOC683849	29285.1	81448	33893.4	100005	36856.5	81234.3	0.70165	-1.26108	down
Birc3	3.57448	2.80875	3.44503	1.8362	1.63207	2.02788	0.701449	0.907794	up
Cdkn1a	0.57025	0.91719	3.10167	0.21666	1.04529	0.381375	0.701376	1.26601	up
Ctsf	1.79503	2.00313	1.85698	4.1752	2.73852	3.14552	0.701212	-0.760338	down
Adcy6	2.98513	6.44566	6.57964	7.63317	9.15529	8.63184	0.700974	-0.42134	down
Qsox1	23.4687	22.0177	24.033	19.7941	9.88998	15.4628	0.700719	0.60193	up
Impa2	9.84287	7.89797	3.43995	8.16325	14.3275	10.7162	0.700646	-0.440246	down
Lrrc59	12.0533	20.4959	11.8902	28.255	18.2424	21.8738	0.700537	-0.85977	down
Lbh	61.7598	36.9327	64.2984	77.3816	82.9909	86.3754	0.700518	-0.426285	down
Eif3h	19.2495	9.93903	21.6828	15.1774	8.58571	9.17537	0.7005	1.06899	up
Zbtb22	3.66444	2.67685	2.22154	4.49938	5.71148	4.11433	0.700208	-0.749191	down
Tapbp	3.66444	2.67685	2.22154	4.49938	5.71148	4.11433	0.700208	-0.749191	down
Prss1	29285.1	81448	33893.4	100005	36856.5	81234.3	0.70165	-1.26108	down
Acot5	1.16633	5.38056	1.1971	6.8074	8.39906	8.95629	0.903445	-2.81069	down

## Sheet: panc diabetic-vs-control DEGs
	diabetic	diabetic	diabetic	non_diabetic	non_diabetic	non_diabetic
gene	P-B3B	P-B4B	P-B7B	A1-NA	A2-LA	A6-NA	probab	log2FC	flag
Amy2a3	2693.13	967.624	2432.95	117263	141734	112778	0.998219	-5.59089	down
Amy1a	46.1956	16.0727	47.0474	1536.06	1708.89	1540.61	0.994818	-5.0596	down
Tff2	31.3208	15.0639	60.8616	1041.19	982.67	1296.89	0.99359	-5.05496	down
Hmgcs2	152.921	125.229	214.245	0.765595	0.834788	1.43485	0.992931	7.51716	up
Try10	7873.1	2970.68	6576.45	451.207	123.298	944.305	0.9914	3.86545	up
LOC103690254	7873.1	2970.68	6576.45	451.207	123.298	944.305	0.9914	3.86545	up
LOC102554637	7873.1	2970.68	6576.45	451.207	123.298	944.305	0.9914	3.86545	up
LOC286960	1335.93	691.992	750.749	148.154	88.0255	65.8375	0.987162	3.09234	up
Fam111a	0.015463	0	0.144696	61.5825	33.5545	32.3967	0.985452	-11.0835	down
Mt2A	3.36933	0.456569	3.69556	2.0747	34.5684	106.659	0.981998	-3.35892	down
Decr1	85.0113	41.4511	95.0639	6.70207	6.23809	9.25239	0.981179	3.66498	up
Ech1	65.8691	43.0916	82.8373	4.45491	6.49736	8.82465	0.980057	3.34168	up
Rn50_11_0375.8	35.132	37.8763	42.2189	2.72714	2.19274	1.16189	0.979968	4.11049	up
LOC102556347	35.132	37.8763	42.2189	2.72714	2.19274	1.16189	0.979968	4.11049	up
Cbr1	35.132	37.8763	42.2189	2.72714	2.19274	1.16189	0.979968	4.11049	up
Col3a1	16.2082	18.0744	11.4184	97.9897	74.3088	118.404	0.976585	-2.59591	down
AABR07067556.1	16.2082	18.0744	11.4184	97.9897	74.3088	118.404	0.976585	-2.59591	down
Retsat	27.1911	34.7606	32.1393	2.15704	2.64628	1.73996	0.976246	3.89721	up
Reg3a	68.7779	17.3973	12.4223	31.6735	507.054	2.8719	0.976015	-0.864416	down
Ins2	22.7681	53.0675	70.6846	283.458	181.874	313.204	0.975748	-2.41723	down
Btg2	19.4397	16.2263	25.491	20.5451	20.3486	297.012	0.97411	-0.0797894	down
Errfi1	4.45831	1.95854	11.292	6.761	3.5599	120.719	0.9737	-0.600739	down
Reg1a	1190.67	300.915	367.376	2250.55	4605.52	553.478	0.968198	-2.61495	down
Ehhadh	19.8075	13.887	27.5098	2.40843	2.78736	1.52684	0.966898	3.03988	up
Ins1	59.6739	109.644	142.624	452.501	296.624	495.445	0.966417	-2.0451	down
Snx5	74.2678	219.589	83.8563	45.0071	28.2981	21.4134	0.963337	1.56722	up
SNORD17	74.2678	219.589	83.8563	45.0071	28.2981	21.4134	0.963337	1.56722	up
Eci1	58.1558	15.6988	72.3211	12.8807	11.8404	7.01278	0.962892	2.29621	up
AC128848.1	4.02484	0.677311	4.23398	2.24086	14.232	44.6332	0.962767	-1.82213	down
LOC312273	5439.57	2653.57	3824.39	1525.67	736.738	1189.13	0.960541	1.68532	up
Tdh	8.50819	9.65482	36.3325	3.00794	4.9634	0.460542	0.959829	1.68247	up
Angptl4	8.382	9.8862	10.5435	0.058958	0.106041	0.284785	0.958547	6.54272	up
Hadh	32.2291	19.679	37.3385	6.51233	6.07019	6.28417	0.958458	2.35857	up
Cpt1a	15.8613	11.7834	18.9071	1.56754	2.27984	2.96394	0.957924	2.79851	up
Cuzd1	271.58	100.755	273.696	784.846	497.704	904.772	0.956873	-1.53103	down
Pdk4	4.51438	5.45506	17.9459	0.020689	0.031317	0.730087	0.956606	7.4445	up
Ptp4a3	17.8048	11.9582	19.4339	2.50197	3.76676	2.45088	0.95479	2.83114	up
Mt1	7.68633	1.39746	9.34897	3.20299	22.3362	51.7957	0.952172	-1.53902	down
Hist1h2bo	1.47517	1.38288	1.40286	15.6726	3.31251	14.6566	0.951852	-3.38511	down
LOC684841	1.35942	3.12249	2.03233	18.4571	2.9169	18.4994	0.95162	-3.18297	down
Etfdh	22.301	13.701	26.2916	4.43853	4.10497	5.68964	0.950588	2.32895	up
Impa2	8.16325	14.3275	10.7162	1.43212	1.36457	1.76537	0.949964	2.90358	up
Apob	0.474406	0.783716	1.07619	10.8367	5.96257	9.91302	0.949626	-3.66092	down
Pnliprp1	33855.1	26297	39189.5	12437.7	12110.4	8400.88	0.949537	1.48312	up
NEWGENE_1306267	9.813	5.19712	7.33326	0.167297	0.501471	0.182001	0.948647	5.33244	up
Acadl	8.21981	7.90791	14.9107	1.49704	1.16753	1.66855	0.948095	2.45699	up
Acaa2	18.2984	7.26475	24.0485	4.65695	2.59126	3.83278	0.947418	2.25526	up
Metazoa_SRP	4030.9	1845.33	9874.72	28134.3	2328.44	15882.7	0.946991	-1.97829	down
AABR07072283.1	4030.9	1845.33	9874.72	28134.3	2328.44	15882.7	0.946991	-1.97829	down
Fam129a	1.3474	1.19822	2.13525	12.6858	9.92489	8.7135	0.94692	-2.88087	down
Clca2	2.29145	1.08652	4.17265	6.97557	14.1233	17.9915	0.94667	-2.62375	down
pRNA	3026.86	42911	11883.4	4604.03	6194.82	8905.68	0.946261	0.939817	up
5_8S_rRNA	3026.86	42911	11883.4	4604.03	6194.82	8905.68	0.946261	0.939817	up
Slc27a1	6.75042	10.1493	11.0092	1.25139	1.33349	1.1672	0.945477	3.01979	up
Dbp	13.9101	2.46415	8.88677	1.37796	0.558896	0.78409	0.945353	3.50257	up
AY172581.9	30.4087	87.2948	56.273	18.7667	17.3205	17.6121	0.945068	1.67588	up
Ppcdc	5.92941	5.1779	10.2094	0	0	0.186539	0.944925	Inf	up
Acot3	6.8074	8.39906	8.95629	0.471278	0.991985	0.965596	0.944765	3.12074	up
Acot2	6.8074	8.39906	8.95629	0.471278	0.991985	0.965596	0.944765	3.12074	up
Acot1	6.8074	8.39906	8.95629	0.471278	0.991985	0.965596	0.944765	3.12074	up
Cxadrl1	5.27007	5.74113	10.6195	0.745659	0.187507	0.41972	0.944712	3.77384	up
Jun	1.97087	3.35267	2.3984	5.50685	4.26896	28.6006	0.944605	-1.19916	down
Ndrg2	12.8037	4.00485	9.90267	0.935321	1.14319	1.5571	0.943821	3.11475	up
LOC102549061	0.984788	0.280169	1.34486	8.75779	2.11966	12.8544	0.943198	-3.15268	down
Sepp1	59.9989	27.8302	41.6531	151.704	96.0553	143.302	0.942593	-1.78256	down
Atf3	0.061603	0.030022	0.057887	0.310073	0.115722	17.1384	0.941809	-2.4213	down
Rnase1l1	0.0058	0.121527	0.289478	10.1034	7.87345	0.153895	0.941578	-6.01765	down
Hadha	13.5554	11.8203	17.6954	4.08214	3.04189	3.60149	0.939708	1.9122	up
Ahcy	47.0376	63.7533	65.8153	17.3531	20.1762	20.4681	0.939655	1.65984	up
Txnip	122.299	109.589	134.314	10.4498	16.5218	97.7404	0.939263	2.88796	up
Igfbp4	5.71799	5.08732	4.26708	23.4471	11.0095	19.5463	0.938248	-1.94192	down
Mthfd2	4.07908	3.198	5.01111	14.7006	10.6858	21.1818	0.938212	-1.84956	down
G0s2	1.77792	1.83843	2.40218	11.0103	6.80123	12.2699	0.938052	-2.5823	down
Cd24	10.6724	5.40229	5.75333	25.1276	24.39	22.6827	0.937464	-2.08382	down
RGD1305464	3.87883	16.0989	7.43682	1.05902	2.5943	1.58469	0.936627	2.23048	up
Pla2g1b	6087.08	3128.69	4456.66	8845.55	14934	13443	0.936307	-1.59282	down
AY172581.17	3.33065	9.49851	7.83986	0.471543	1.24926	0.950055	0.935363	3.04474	up
AY172581.11	3.33065	9.49851	7.83986	0.471543	1.24926	0.950055	0.935363	3.04474	up
Hadhb	25.6131	13.7339	28.5331	6.3657	7.0602	7.49195	0.934687	1.8591	up
Pck1	0.01079	0.021507	0.027082	0.245214	0.031575	14.6582	0.934651	-3.51116	down
Ddit4	0.606047	1.91313	1.97608	5.45977	1.58778	17.1959	0.932888	-1.51291	down
AABR07057442.1	65413.4	10189.5	67825.4	6814.91	15406.3	32273.5	0.932621	2.08606	up
Ccdc152	8.29883	7.98822	9.49448	28.745	24.9062	25.5852	0.932123	-1.62433	down
Car12	5.86484	8.5591	7.20827	1.75371	0.738396	1.08025	0.931784	2.73829	up
LOC103690070	2.83373	4.17991	9.81165	0.59165	0	0.335082	0.931179	3.64089	up
Chac1	0.453954	0.50164	3.00525	9.74717	2.78247	9.39444	0.930021	-4.22708	down
Gadd45g	0.601753	0.463069	2.42488	1.56189	0.935473	18.2676	0.929184	-1.37605	down
Fam25a	4.18371	3.80932	12.0301	32.6064	16.0321	13.0843	0.928312	-1.93811	down
U3	370.062	414.583	273.912	185.516	90.1626	126.813	0.928294	1.54507	up
ACEA_U3	370.062	414.583	273.912	185.516	90.1626	126.813	0.928294	1.54507	up
LOC103694872	10.0899	7.66945	12.1797	2.44726	2.24428	3.23841	0.926051	2.04368	up
RGD1310951	11.1083	5.66022	12.0917	1.75246	2.78057	2.99984	0.925659	1.99818	up
Hsdl2	11.1083	5.66022	12.0917	1.75246	2.78057	2.99984	0.925659	1.99818	up
Cdkn1a	0.21666	1.04529	0.381375	1.8799	0.865199	12.9304	0.925018	-2.30137	down
Hist1h2an	0.426418	0.143531	0.233257	6.52057	0.963149	6.24705	0.923451	-4.74318	down
Tp53i11	1.90417	7.74392	4.26103	0.418057	0.331265	0.339169	0.921688	3.65113	up
Ros1	3.44041	4.14373	3.63007	13.1668	11.0414	12.2597	0.921172	-1.75585	down
AY172581.7	8.5252	44.6943	51.9901	23.2245	8.67833	6.7824	0.920406	2.3646	up
Vsig10l	39.9939	28.1712	51.615	17.7617	12.1529	14.7024	0.91989	1.44373	up
Etfb	39.9939	28.1712	51.615	17.7617	12.1529	14.7024	0.91989	1.44373	up
Mt-cytb	39.2127	45.2085	61.8954	28.526	26.2379	0	0.919605	0.784941	up
Cyp2d3	0.562867	0.570789	0.363807	3.58068	6.24102	4.11656	0.917788	-2.87057	down
Cyp2d2	0.562867	0.570789	0.363807	3.58068	6.24102	4.11656	0.917788	-2.87057	down
AC107527.1	0.562867	0.570789	0.363807	3.58068	6.24102	4.11656	0.917788	-2.87057	down
Cryl1	8.01494	3.91258	5.4047	0.965045	1.17249	1.17435	0.916987	2.20464	up
Qsox1	19.7941	9.88998	15.4628	38.2472	42.2789	37.9492	0.916435	-1.30655	down
AABR07070277.2	2664.71	1164.01	672.475	661.986	527.189	659.279	0.914281	0.820145	up
Mt1m	0.091632	0.046763	0.089019	0.347395	2.2738	8.55463	0.914174	-4.67485	down
Cmbl	11.4036	2.29903	6.8097	1.57985	1.76401	1.77106	0.914085	1.94874	up
Clps	15491.1	11535	19929.8	7775.42	6586.09	5309.5	0.913515	1.23394	up
Col1a1	0.815997	2.60505	1.17105	6.42541	3.66261	9.0482	0.913016	-2.45599	down
Mlycd	15.9769	14.7023	17.9903	5.3283	5.82462	6.24277	0.911752	1.45575	up
Vwa8	4.55963	4.04841	6.50921	0.891735	1.0187	1.04958	0.908013	2.16218	up
AABR07048791.1	107.432	654.113	97.2358	155.211	76.9093	131.039	0.906624	-0.286581	down
Agpat3	4.68787	4.5911	6.20936	0.989822	1.18332	1.34003	0.903597	1.98609	up
Fkbp5	0.444474	0.216925	0.6436	0.380757	0.145351	10.8251	0.902724	0.223228	up
Fdx1	26.7225	18.3185	25.7569	9.16507	10.5176	8.54216	0.902208	1.49074	up
Prex2	2.37337	5.22763	5.53122	0.800839	0.734241	0.819154	0.901852	2.70657	up
Vsig1	0.83768	0.372124	0.413845	4.6647	2.7329	4.25536	0.900516	-3.36212	down
Acot7	4.6248	5.40767	6.19073	0.979375	1.69401	1.45902	0.900392	1.89001	up
Sst	4.35527	11.6105	8.21029	3.92216	1.587	2.4597	0.899911	1.73895	up
Aqp1	1.20708	0.824077	1.43651	4.07828	5.49085	5.28187	0.899466	-2.12952	down
Sin3b	20.3521	15.9851	19.1619	6.65557	7.30907	7.89562	0.899395	1.39048	up
RT1-CE16	0	0	0	2.19281	4.28313	4.84727	0.899163	NA	down
Agmo	8.16501	3.59569	7.01454	1.49311	1.72367	2.41359	0.897578	2.02487	up
Zfp36	0.505133	0.951068	1.3827	0.508828	0.381344	12.5007	0.896492	0.90237	up
AABR07027753.2	2.50237	1.22926	1.62138	7.23699	2.68606	8.08823	0.895709	-2.15817	down
Nr1d1	5.7667	1.38646	6.02323	0.478302	1.13757	1.16457	0.895548	2.34179	up
Serpini2	284.053	95.5224	313.611	548.915	509.306	496.645	0.895228	-0.842371	down
Sparc	5.45392	8.88228	7.46359	20.2781	11.3557	22.2953	0.894391	-1.44198	down
LOC100909524	0	0	0	0	5.83881	4.45438	0.894355	NA	down
Chchd10	12.6484	6.57175	9.408	1.90434	4.09124	4.53774	0.893073	1.20135	up
Tut1	92.8033	52.0734	138.632	36.4554	46.2852	42.1911	0.892521	1.13724	up
Eef1g	92.8033	52.0734	138.632	36.4554	46.2852	42.1911	0.892521	1.13724	up
Colq	2.55894	3.86511	3.38158	0	0	0.02042	0.892201	Inf	up
Adtrp	3.64252	1.45919	3.35291	0.039395	0.0548	0.054184	0.892023	5.9514	up
Car4	1.79073	1.68804	4.8554	0.016388	0.036933	0.047623	0.891489	5.59949	up
Junb	1.39049	0.953082	1.29978	1.27331	1.76568	11.0931	0.890723	-0.441956	down
Serpini1	6.24752	3.74124	8.34134	17.8747	12.0139	15.6247	0.890652	-1.32248	down
Hist1h2ail1	0.245424	0.08804	0.164784	2.34212	1.83292	4.62268	0.890046	-3.82917	down
Akr1c14	0.512268	0.386516	0.268471	2.93332	2.60115	4.26461	0.889886	-2.92393	down
Acadm	16.0153	10.6701	21.7896	6.8938	7.00578	5.95144	0.889192	1.21608	up
Anxa11	16.1402	9.36295	14.6873	4.13563	4.68215	7.33137	0.888907	1.64933	up
Cyfip2	4.59056	1.74587	2.3564	0.053801	0.356464	0.105616	0.888675	4.47968	up
AY172581.23	2.35441	5.69906	4.30079	0.647632	1.04271	1.07631	0.888515	2.04427	up
Pigr	25.0511	19.7034	10.3041	9.91502	5.93686	7.19047	0.887945	1.45429	up
Aga	9.456	5.27632	8.77691	20.6064	16.3822	18.7588	0.886912	-1.09579	down
Rgs2	0.897999	0.597042	0.778454	0.511257	0.771714	10.0615	0.886396	0.0125455	up
Slc7a5	9.42547	11.3861	11.976	17.0978	11.5727	47.2364	0.886111	-0.586535	down
Tspan3	1.63896	0.977363	1.54008	5.46838	4.1878	4.94253	0.885808	-1.68224	down
Ssr1	8.59506	5.21146	7.69585	18.2333	15.9837	17.0473	0.885061	-1.14739	down
Tmem82	3.13842	1.78838	4.28687	0.64456	0.216384	0.259618	0.884081	3.59557	up
Tmed11	75.9077	8.65624	34.5079	80.1281	86.3696	95.1434	0.884081	-1.3236	down
Slc25a34	3.13842	1.78838	4.28687	0.64456	0.216384	0.259618	0.884081	3.59557	up
Nccrp1	0.87013	1.60931	1.17625	1.68295	1.59625	10.1497	0.883494	-0.51679	down
Hes1	0.388957	0.467873	0.572797	4.2502	2.29137	3.05713	0.882835	-2.70799	down
LOC103690020	8.21766	7.00521	8.07991	2.044	3.56681	3.07399	0.882692	1.39423	up
Serpinh1	4.57685	3.43425	2.67769	10.6314	6.4647	10.2557	0.882033	-1.57835	down
Hist1h2ah	0.760693	0.874075	0.79667	5.81449	1.17474	4.21674	0.881802	-2.40407	down
Vnn1	2.62102	1.87824	3.39604	0.046551	0.140559	0.147558	0.881713	4.22088	up
LOC103690190	0.342704	0.360311	0.174072	2.86641	1.61534	4.18789	0.881464	-3.06421	down
Fads2	1.9885	2.10717	1.81544	6.29672	6.5468	4.65847	0.880947	-1.66292	down
Ucp2	2.13893	3.71981	6.45932	1.22162	0.758612	1.18356	0.880324	1.6521	up
Phgdh	9.31174	12.6949	14.2306	30.6173	23.6865	27.1644	0.879968	-1.09746	down
Trib3	1.05645	0.415938	1.6161	2.8484	1.79934	7.49344	0.879915	-1.43093	down
Tinag	0.161151	0.074221	0.316759	2.88603	2.7448	2.41884	0.879861	-4.09022	down
Actg1	7.29385	6.30032	10.5468	18.8287	14.4487	22.1544	0.878722	-1.36818	down
AABR07030921.1	7.29385	6.30032	10.5468	18.8287	14.4487	22.1544	0.878722	-1.36818	down
Fbp2	15.2935	9.8066	19.7138	7.60563	5.6458	5.84509	0.878686	1.38762	up
Rn50_8_0651.1	0.251873	0.624388	0.340397	2.82838	2.79614	3.23516	0.877546	-3.05469	down
Rn50_8_0647.2	0.251873	0.624388	0.340397	2.82838	2.79614	3.23516	0.877546	-3.05469	down
Rn50_8_0646.1	0.251873	0.624388	0.340397	2.82838	2.79614	3.23516	0.877546	-3.05469	down
AABR07024742.1	1.21289	6.30754	2.62261	0.725687	0.789647	0.515466	0.87719	1.85359	up
Crat	7.433	6.2647	8.7362	2.54728	3.06339	2.9806	0.876638	1.31834	up
LOC684871	1.71518	2.38462	6.30824	2.28518	4.41672	19.5188	0.876229	-0.889215	down
Rbp7	2.39589	3.72397	3.30123	0.205384	0.686666	0.722271	0.876068	2.26532	up
Mir217	2.76666	1.35089	8.17992	0.833621	1.4268	1.13157	0.875997	1.28982	up
Mir216a	1.76525	3.29757	6.72379	1.36524	1.09467	0.640659	0.875908	1.5909	up
SCARNA17	17.0635	8.67496	18.0968	4.36284	6.21072	8.3542	0.87541	1.45808	up
Hspb1	7.17827	4.20568	5.47775	1.52591	2.28985	2.0058	0.875196	1.44941	up
SNORA23	26.3757	20.4989	25.8046	16.1337	8.21535	8.32497	0.874288	1.63211	up
Srp68	12.1617	12.6274	13.9516	6.90432	4.55717	5.2079	0.873647	1.27779	up
Arntl	0.323434	1.66112	0.479485	2.62917	3.66692	4.23532	0.873255	-2.93501	down
Gas6	16.661	11.1834	11.0182	22.9051	31.4041	30.4648	0.872347	-1.44579	down
Sctr	7.63814	6.58213	6.17355	15.2748	14.3894	16.6817	0.871474	-1.21452	down
Rap1gap	56.0978	51.0544	57.241	21.1472	30.1302	25.8909	0.870851	1.1155	up
Acacb	4.09068	5.50082	7.19538	2.1709	1.63881	2.19547	0.870353	1.34135	up
Fbp1	8.88509	4.73663	13.1033	4.29465	3.46292	3.30781	0.869142	1.3594	up
Hist1h2bl	0.080354	0.187412	0	4.44984	0.585546	2.57633	0.86859	-5.0028	down
Stmn1	0.430587	0.602893	0.235403	3.35911	1.25259	3.70184	0.868269	-2.9637	down
AC130391.3	0.295158	0.193568	0.134655	2.14541	3.17178	2.06117	0.86818	-3.47034	down
RT1-CE3	5.8198	9.06534	6.65315	36.7645	6.34654	4.71871	0.866382	0.0680653	up
Morf4l2	4.01872	5.09508	4.54126	13.9203	12.0534	5.54918	0.866043	-1.40827	down
AABR07052519.1	1.22646	3.49217	2.36221	2.62721	3.40642	12.4109	0.865883	-0.528121	down
Npc1	4.12435	3.07845	9.90578	2.1853	2.36075	1.8607	0.865705	0.916332	up
AABR07031184.1	4.12435	3.07845	9.90578	2.1853	2.36075	1.8607	0.865705	0.916332	up
Rn60_12_0126.2	5.56436	5.86789	6.19155	2.05816	2.66642	1.94475	0.865296	1.51149	up
U2	3.29212	0.539926	0.431295	2.63682	3.30157	7.13039	0.865278	-2.61232	down
Lurap1	1.70231	5.32188	3.33423	1.0028	1.34255	0.379404	0.86437	1.73331	up
LOC689064	6.55888	2.18294	1.8649	4.33271	14.3757	6.56625	0.864281	-1.5888	down
LOC103694855	6.55888	2.18294	1.8649	4.33271	14.3757	6.56625	0.864281	-1.5888	down
Calcb	0.247489	0.185504	0.069792	1.515	2.50638	2.92315	0.863889	-3.75608	down
Acaa1	5.16868	4.05201	5.24716	1.53569	1.80958	1.72063	0.863016	1.58686	up
Pecr	7.42125	6.19745	10.6559	22.6048	14.824	15.4391	0.86234	-1.05686	down
Slbp	4.66566	4.15188	6.20956	1.99902	1.82089	1.58842	0.862269	1.35744	up
Fxyd1	30.2648	25.6819	40.8459	16.7278	14.5907	14.6493	0.86209	1.04681	up
LOC684773	0.388921	0.232023	0.099511	4.04079	0.805241	2.30606	0.86177	-3.31309	down
Mtus1	8.58697	5.696	9.00743	3.5327	3.04742	3.16687	0.861681	1.43909	up
Cela3b	29612.5	19117.9	24760.1	11677.7	11211.5	13977.9	0.861663	1.08427	up
Tmsb4x	40.5261	17.1674	30.7014	60.2468	59.7681	61.9625	0.861627	-0.972578	down
SCARNA6	64.9173	27.9648	41.4748	20.0675	23.291	21.3251	0.861218	0.959683	up
Nr3c1	2.85715	1.03603	2.60773	0.977402	10.6422	5.29889	0.860345	-1.02289	down
Slc25a42	4.34654	4.04844	4.81184	1.1866	1.50041	1.83506	0.859776	1.53451	up
Fut8	1.4837	1.39716	2.48096	5.31539	4.00013	5.38711	0.859241	-1.84098	down
rno-mir-6317-1	3.38566	4.24118	3.63986	9.5074	8.9183	7.70509	0.859152	-1.29288	down
Aldh18a1	3.38566	4.24118	3.63986	9.5074	8.9183	7.70509	0.859152	-1.29288	down
LOC102552398	3.45143	2.02935	4.85424	0.578055	0.283363	2.07107	0.858672	2.57792	up
AABR07072246.1	46.975	35.4744	80.4091	31.5685	22.0351	26.2059	0.858048	0.842	up
Gpx1	55.4396	35.3174	60.5667	14.5008	40.5507	19.2153	0.857568	1.52866	up
Col4a1	2.74108	8.44561	4.12407	12.3318	9.06522	12.5246	0.85739	-1.58024	down
Pnlip	45608.4	31277.3	51234.1	27060.1	19081.5	18890.5	0.85682	1.25712	up
Nr0b2	2.09036	1.44934	1.81175	5.04126	3.97113	5.48004	0.85641	-1.4764	down
Vbp1	4.8747	16.7013	7.29997	4.24722	3.43956	5.16633	0.855947	0.781373	up
Adck3	21.79	25.7991	22.5053	10.9746	12.6975	9.99346	0.855645	1.0361	up
Rpl38	8.79654	3.58014	7.19675	7.18611	25.303	9.85247	0.855413	-0.45314	down
Mir29b1	2.85549	2.6954	3.74393	0.489982	1.21701	0.771074	0.853241	1.8888	up
AABR07060133.1	2.85549	2.6954	3.74393	0.489982	1.21701	0.771074	0.853241	1.8888	up
AABR07030156.2	5.21553	9.609	2.69801	2.14649	2.52027	2.40584	0.853027	1.11628	up
Oxct1	0.321	0.096877	0.331952	2.2483	2.50623	1.85148	0.850018	-2.80819	down
Gstt3	39.2352	18.7743	28.5007	15.772	13.8708	13.1518	0.849769	1.03895	up
Ddt	39.2352	18.7743	28.5007	15.772	13.8708	13.1518	0.849769	1.03895	up
Dennd2d	5.93369	2.24123	4.42384	1.57982	1.64647	1.29655	0.849715	1.48554	up
SNORA72	38.9578	4.25212	27.7344	18.538	4.61045	11.6817	0.849234	1.24743	up
SNORA28	38.9578	4.25212	27.7344	18.538	4.61045	11.6817	0.849234	1.24743	up
LOC100362027	38.9578	4.25212	27.7344	18.538	4.61045	11.6817	0.849234	1.24743	up
Acads	8.30263	5.64652	9.25378	3.59053	3.69764	2.98003	0.848825	1.20937	up
Mgll	5.66744	8.24121	9.07399	3.90765	3.2526	2.99757	0.848291	1.34126	up
B3galt2	1.31363	0.804939	1.39417	4.9572	3.49738	2.26654	0.847578	-1.41271	down
AY172581.22	78.5604	62.3242	68.7391	31.5677	39.2009	35.7043	0.847472	0.945036	up
Tmem200b	4.34883	5.46373	4.08867	1.62002	2.19243	1.52057	0.84708	1.42461	up
AY172581.5	2.84075	5.72921	4.36786	2.27638	1.90361	0.638269	0.847062	1.19819	up
Hmgcl	13.2268	9.68952	15.2913	6.08986	5.81842	6.24111	0.845139	1.11898	up
Sat1	2.51818	0.970091	1.45203	3.1982	2.99834	6.8499	0.84448	-1.13919	down
Col5a2	0.671248	1.17098	0.871754	3.02256	2.42755	3.71295	0.843216	-1.79378	down
Col4a2	3.16186	7.99171	4.50611	11.1783	9.59397	12.3952	0.843198	-1.31075	down
Gde1	3.63382	0.865468	2.77346	6.66307	5.09097	5.46779	0.842806	-0.979273	down
Slc39a14	1.18925	1.10758	1.51806	2.42619	3.68105	4.87573	0.84261	-1.63006	down
Scn1b	4.42658	1.00016	2.40739	0.348426	0.906397	0.594815	0.842432	2.01696	up
AABR07071898.1	4.42658	1.00016	2.40739	0.348426	0.906397	0.594815	0.842432	2.01696	up
Ivns1abp	3.584	2.0884	3.72327	5.4862	6.19237	9.41349	0.842236	-0.78892	down
Mt-nd3	69.4672	22.9172	67.4783	97.9541	111.397	99.2996	0.841863	-0.557364	down
Cebpa	7.34111	6.99906	5.22638	2.22526	2.85604	3.51066	0.841845	1.29314	up
AY172581.10	71.4875	54.5712	64.5144	30.6127	37.4988	29.7592	0.84172	1.07549	up
Sh3d21	0.206886	0.322507	0.184768	0.163799	0.179129	5.86133	0.841489	0.207837	up
AY172581.4	2.31781	2.4997	2.09031	0.292132	0.22444	0.710364	0.841328	2.98807	up
Fut1	4.86033	2.75543	4.02937	11.252	8.65931	5.38434	0.841204	-1.1037	down
NEWGENE_621351	0.028509	0.472992	0.062704	3.43268	2.24855	0.310484	0.841097	-5.1643	down
Akap1	4.93674	4.29078	5.61715	1.75343	1.9346	2.35429	0.84067	1.35152	up
LOC103690996	0.875999	0.278437	0.679249	6.61584	0.608258	0.462001	0.839993	0.159257	up
Tuba4a	5.43591	6.45439	8.9093	19.7859	12.2955	10.3147	0.839423	-0.929773	down
Uqcr10	6.43918	1.18606	5.87416	3.27039	6.58971	18.591	0.837838	-0.165834	down
Serpina11	0.092685	0.339719	0.054147	1.7999	2.48579	1.48242	0.837553	-4.27944	down
Acadvl	19.1442	12.0684	18.7785	7.73018	8.33406	8.8212	0.837518	1.17199	up
Fam89a	0.081459	0.806938	1.02163	0.057754	0.960979	6.67665	0.837411	-0.252047	down
Shmt2	2.26342	2.03452	1.92994	5.11859	4.3899	5.48426	0.837393	-1.33106	down
Ifi27	1.72289	1.21704	1.48593	4.10621	3.84747	3.7974	0.837215	-1.37254	down
Col1a2	1.10198	2.6674	1.09929	5.0372	2.12039	5.36469	0.836271	-2.19252	down
Tmem266	2.89524	1.47351	2.17758	6.48658	4.68078	4.33584	0.835791	-1.10402	down
Cited4	9.86965	16.6398	13.5456	5.67939	9.64751	4.36021	0.835452	1.25402	up
U11	1.59843	0.298837	1.14528	2.53136	2.76279	4.04188	0.8349	-1.27043	down
Hist1h4m	2.11528	1.34035	1.72508	4.06496	4.23587	4.68715	0.834544	-1.29599	down
Fads1	2.03788	1.01519	2.22432	6.85984	3.05375	3.22044	0.834188	-0.660184	down
Tuba1b	8.9986	6.1829	8.31603	18.3804	11.971	16.5995	0.834081	-0.997169	down
Tuba1a	8.9986	6.1829	8.31603	18.3804	11.971	16.5995	0.834081	-0.997169	down
Ephx1	15.0185	5.84968	8.96221	4.52215	5.02288	4.81944	0.834081	0.894991	up
LOC691960	0.933053	1.3892	1.11067	5.47539	1.21664	3.25106	0.833654	-1.54948	down
AABR07053577.1	0.933053	1.3892	1.11067	5.47539	1.21664	3.25106	0.833654	-1.54948	down
Etfa	20.7394	10.6994	23.9047	9.85902	8.84352	9.41605	0.832247	1.13918	up
Gadd45a	0.159653	0.140256	0.530227	0.596823	0.522238	4.85953	0.831357	-1.90236	down
Myl6	11.5385	8.58178	14.0824	15.2425	23.9591	27.5108	0.830573	-1.05411	down
AC128207.1	11.5385	8.58178	14.0824	15.2425	23.9591	27.5108	0.830573	-1.05411	down
Hist2h2ab	4.5723	2.25424	3.08746	1.14707	1.20729	1.14878	0.830395	1.42631	up
Sycn	4079.68	1809.39	3239.02	5056.95	7071.86	4783.63	0.830004	-0.642712	down
Acsf2	3.35884	2.69933	4.08814	1.27086	1.49874	0.918729	0.828615	1.40216	up
Cycs	5.33738	1.99259	4.52764	7.71576	6.97423	10.0114	0.828508	-0.769051	down
Hist2h3c2	0.942414	2.52785	1.59679	6.17869	1.61804	4.71881	0.82792	-1.56324	down
RGD1305928	2.34648	1.26726	2.907	0.426119	0.553205	0.357736	0.827386	2.46117	up
Scd4	0.59294	0.371765	1.07496	2.66759	3.03283	1.79983	0.827297	-2.16958	down
Acsl1	6.9755	6.80377	11.7602	4.19143	4.30578	3.89806	0.826015	0.734853	up
Eln	0.262845	0.615797	0.803318	1.98033	1.26802	3.68468	0.825623	-1.68522	down
Sprn	3.3042	2.96037	3.27219	9.00173	5.08602	6.26543	0.824964	-0.937156	down
Bche	0.127431	0.16005	0.215261	2.07802	1.54151	1.73115	0.824679	-3.43514	down
Mgp	2.574	1.15423	1.73699	3.65873	3.85897	5.47079	0.824074	-1.15162	down
Arl5b	0.793308	0.410636	1.75093	1.28258	1.16528	6.31157	0.822614	-0.693099	down
SNORA71	2.3379	3.30589	2.95076	0.956906	0.277552	1.62064	0.822525	1.62464	up
Snhg11	2.3379	3.30589	2.95076	0.956906	0.277552	1.62064	0.822525	1.62464	up
Kirrel3	0.190623	0.382661	0.062718	0.482146	3.09757	1.86708	0.82183	-3.29199	down
Wwox	4.3381	2.08956	3.36917	1.20161	1.55953	0.865226	0.821759	1.48743	up
Insig1	2.73319	1.85628	3.76155	4.55518	3.4586	9.96221	0.82094	-0.736924	down
Hsd17b10	35.3933	14.0172	28.7516	15.5481	13.6861	12.1967	0.820905	1.07093	up
LOC100911840	4.99805	1.84932	8.6391	10.5384	9.44175	10.7888	0.820157	-1.07621	down
SCARNA7	109.857	62.8327	72.199	37.8094	44.0241	51.2458	0.819747	0.713684	up
Lpcat3	10.0086	4.60858	10.2357	5.02742	3.90923	3.29879	0.819623	1.35628	up
SNORA73	5.59246	6.04317	2.49608	12.2142	5.39095	10.5773	0.819551	-0.919421	down
Lrp5	8.22974	11.9542	12.233	5.26007	5.33217	5.82942	0.819409	1.16472	up
Acadsb	4.02113	1.96252	3.52007	6.87753	8.42881	4.61264	0.81932	-0.966286	down
Itgb5	10.7265	9.0128	9.80731	4.46808	5.59259	4.79766	0.818964	1.03153	up
Cpeb2	4.19985	3.40068	9.03194	2.06835	1.69257	3.91064	0.818501	1.02186	up
U4	0.939108	2.56177	2.30972	0	0.310498	0.186833	0.818429	3.6279	up
Cela1	10037	6428.49	11033.8	19250.9	16553.6	13832.2	0.817842	-0.721813	down
Tp53inp2	0.526024	0.767284	0.9088	3.11038	1.4616	2.84528	0.817575	-1.89074	down
Slc7a11	0.297333	0.200283	1.70276	0.911295	0.34622	6.14703	0.816809	-1.61584	down
Rnase6	101.347	14.537	210.91	139.433	174.172	279.209	0.816791	-0.781216	down
Ski	5.47942	12.4433	7.71692	3.79729	4.74342	4.25759	0.81615	0.857989	up
Disp1	1.46717	1.86973	2.71282	0.307757	0.633355	0.323074	0.815456	2.53289	up
Hnrnpul2	6.41139	7.31735	7.79012	4.22324	2.91718	3.37494	0.815207	1.11646	up
Kcne1	28.9368	9.4463	24.8005	39.9547	41.0542	35.0155	0.814085	-0.687998	down
Tars	3.16385	2.54162	4.4764	7.06651	5.31511	8.41873	0.813283	-1.15932	down
Fcgrt	13.7032	8.24361	12.1616	5.04236	6.00991	6.65893	0.813212	1.01691	up
Sbk1	2.72147	4.71396	3.56458	2.1047	1.52364	0.939587	0.812358	1.22621	up
LOC103690016	2.6389	4.64648	3.39607	1.98617	1.48568	0.903587	0.812304	1.19275	up
Il22ra1	4.49953	6.67723	5.81961	2.36134	4.19923	1.47138	0.812286	1.30132	up
AC135901.1	4.49953	6.67723	5.81961	2.36134	4.19923	1.47138	0.812286	1.30132	up
Rab30	4.22574	1.43451	3.59284	0.47153	1.31316	1.71504	0.812144	1.45209	up
7SK	0.118174	0.124774	0.223316	0	0	3.95678	0.812126	NA	up
Fasn	1.10101	1.59541	1.72727	3.96454	2.91066	3.87649	0.811841	-1.28082	down
Hist1h1b	0.072058	0.0247	0.145717	2.06687	0.704855	1.91855	0.811449	-4.73471	down
Smim3	0.239169	0.663941	0.238225	1.24807	1.37599	3.15768	0.811414	-2.52437	down
Glud1	65.9514	40.1807	74.4652	34.6723	34.8366	29.7007	0.811129	0.927618	up
LOC100361457	1.19433	1.63068	1.38956	3.1673	3.11028	4.11576	0.810951	-1.18863	down
Cat	8.45144	5.85924	11.2842	4.96634	3.18381	4.81224	0.810951	0.812489	up
AABR07052795.2	1.19433	1.63068	1.38956	3.1673	3.11028	4.11576	0.810951	-1.18863	down
Atf5	3.33359	4.5113	3.56191	6.07764	7.77203	9.01392	0.810684	-1.12564	down
AC135454.2	3830.7	3507.33	2379.23	1912.42	1632.65	1912.57	0.809882	0.874973	up
AC135454.1	3830.7	3507.33	2379.23	1912.42	1632.65	1912.57	0.809882	0.874973	up
Tubb4b	2.03367	2.16734	3.22626	6.93252	3.80901	5.06534	0.80958	-1.22473	down
Eprs	7.02177	8.07538	9.49214	16.7216	13.2889	16.105	0.80917	-0.995902	down
AABR07012582.2	18.6608	1.94894	6.93102	4.82346	4.5668	4.7731	0.809046	0.538143	up
AABR07012582.1	18.6608	1.94894	6.93102	4.82346	4.5668	4.7731	0.809046	0.538143	up
Cadps	0.112914	0.099061	0.16003	1.62188	2.55139	0.568096	0.808422	-3.84437	down
Psat1	7.19467	5.4266	8.57357	15.1739	10.8003	14.1673	0.808405	-0.977561	down
Uck2	1.96477	1.9276	2.68823	5.54292	2.73134	6.0118	0.808048	-1.49628	down
C2	3.35838	6.33376	2.48015	1.01035	1.98643	2.36327	0.807425	0.757589	up
Wscd1	0.746275	2.24354	1.36409	0.016741	0.02629	0.030017	0.807283	5.69728	up
Cish	2.0834	3.3989	2.55407	0.586085	0.717336	1.50939	0.807105	1.83208	up
AABR07027015.1	26.3445	2.35317	1.6975	15.7091	19.6188	20.8658	0.807087	-3.05956	down
Tldc1	2.57924	2.37113	2.63234	5.47196	4.49233	5.90738	0.805823	-1.08511	down
Anpep	4.373	3.35797	4.6924	4.81605	11.49	7.94706	0.80568	-0.8618	down
Hc	0.737881	0.481854	0.159851	3.351	1.34181	1.24612	0.805662	-1.47752	down
Kdelr3	3.30197	1.70207	1.68637	4.93591	5.52669	3.88482	0.804487	-1.53603	down
Mt-nd1	11.0173	16.5375	19.8241	8.27174	8.04505	9.27884	0.80406	0.999474	up
Aldh1a1	11.8764	6.13125	11.751	21.1925	15.9996	17.7252	0.803632	-0.593021	down
Gdf15	0.46458	0.154869	0.18441	1.91952	0.647233	2.59876	0.803401	-3.37976	down
AABR07057233.1	215.397	195.814	209.832	111.381	110.8	130.17	0.803187	0.913732	up
AABR07036746.1	0.99453	2.50595	1.04414	0.095811	0.070998	0.137024	0.803063	3.44598	up
Cars	4.93403	4.69326	7.34427	13.2789	9.52422	9.23701	0.802101	-0.948835	down
AC112093.1	4.93403	4.69326	7.34427	13.2789	9.52422	9.23701	0.802101	-0.948835	down
Gars	7.28545	8.92416	10.7946	19.0497	14.026	16.6475	0.801745	-0.899514	down
Fut4	2.25949	6.40513	3.305	2.75901	1.89845	0.716189	0.801692	0.799831	up
AY172581.18	166.802	89.2602	98.571	47.715	81.1646	72.4954	0.801371	0.443275	up
Siva1	1.19431	0.620362	0.699014	3.14908	2.2217	2.02784	0.800908	-1.66827	down
Rpl22l1	18.9723	6.80768	19.1035	25.4884	28.7316	26.6063	0.800249	-0.487872	down
Klf6	0.808116	0.602585	1.03941	0.878739	1.48697	4.93149	0.800214	-0.879746	down
Sdf2l1	6.6385	4.49557	7.65063	12.7022	10.6885	11.7443	0.799395	-0.823032	down
Cbr3	1.63093	1.34648	1.78748	0.107951	0.16303	0.31782	0.798255	3.32249	up
Shcbp1	0.132044	0.055491	0.055915	2.26986	0.88539	1.1943	0.798024	-4.41679	down
Mrps16	8.1769	1.82438	2.71293	8.70784	7.95233	7.6768	0.797845	-1.55152	down
Dnajc9	8.1769	1.82438	2.71293	8.70784	7.95233	7.6768	0.797845	-1.55152	down
Sdc4	11.2068	11.377	10.4924	6.22949	7.29134	4.15558	0.797614	0.847189	up
Mmp15	5.23435	4.75079	5.78025	2.66463	3.00536	2.03823	0.797044	0.974076	up
Slc25a30	4.41931	3.20698	3.88815	1.79859	1.63847	1.74527	0.796902	1.15563	up
LOC257642	1566.53	14020.1	2005.38	4507.1	3794.53	1844.17	0.795103	-0.920042	down
Wbp5	18.3873	6.08541	14.1971	24.6783	20.6645	24.0759	0.794694	-0.762	down
Rhbdf1	3.81431	4.11713	4.36463	1.4497	1.80524	2.43131	0.794409	1.18945	up
RGD1562378	193.559	61.0138	130.234	73.4898	61.5869	86.3209	0.794355	0.825488	up
Hist1h4b	193.559	61.0138	130.234	73.4898	61.5869	86.3209	0.794355	0.825488	up
Slc30a2	5.69999	2.13559	7.93813	1.70201	1.88968	4.19507	0.794249	1.59282	up
Rhov	3.55319	2.81309	4.00834	2.04876	1.25894	1.24624	0.794177	1.4969	up
Mob3b	4.66034	3.56327	4.9131	2.29914	2.45167	1.47358	0.794035	1.01934	up
SNORD102	13.2588	3.47889	8.71221	6.26333	7.58089	32.3289	0.793786	0.20067	up
Rpl21	13.2588	3.47889	8.71221	6.26333	7.58089	32.3289	0.793786	0.20067	up
Pskh1	1223.66	404.283	1150.22	673.782	521.903	414.748	0.793768	1.14005	up
Hypk	13.4145	5.71251	10.8679	19.0656	15.1074	19.7081	0.793501	-0.810903	down
LOC103691744	18.1691	11.3602	29.2678	38.8178	39.0637	25.9752	0.793216	-1.09523	down
Cth	18.1691	11.3602	29.2678	38.8178	39.0637	25.9752	0.793216	-1.09523	down
SNORA74	717.224	360.779	541.377	414.264	260.511	261.729	0.793198	1.04856	up
AC135285.5	717.224	360.779	541.377	414.264	260.511	261.729	0.793198	1.04856	up
Marcks	0.482868	0.596584	0.610491	2.25941	2.10552	1.67683	0.793162	-1.81938	down
Slc7a8	18.2881	19.4247	25.3963	9.12195	7.91048	18.2837	0.79302	1.09048	up
Scarf2	2.16736	2.9294	2.50834	4.17863	5.91163	5.30474	0.792593	-1.08055	down
Zbtb16	0.752741	0.469254	2.49386	0.077658	0.078594	8.85165	0.792023	3.25966	up
Lcmt1	8.65765	3.18728	8.64919	16.4885	11.5939	9.37904	0.792023	-0.422724	down
Nes	1.61558	1.15122	1.72891	0.209662	0.164803	0.087936	0.791969	3.29324	up
LOC100361444	1.81268	1.36374	1.50728	2.84099	2.99529	4.67068	0.791506	-0.990744	down
Mt-nd5	15.5746	17.4166	22.5199	8.81902	11.4887	10.7301	0.791008	0.698796	up
Mpc1	2.70721	1.31641	2.73181	3.90916	5.73843	4.2204	0.790207	-0.640576	down
Endog	5.10161	5.42394	4.81619	3.24396	2.2069	2.1594	0.790028	1.20893	up
Tbc1d4	5.65353	5.13257	6.16654	2.76005	2.86999	2.95959	0.789708	0.978104	up
Zfpm1	2.54944	5.69035	2.86153	2.54693	1.45477	1.07499	0.789459	0.976001	up
Ndufb2	17.9294	11.926	4.46927	23.4677	19.5523	18.0531	0.789316	-0.713228	down
Adck2	17.9294	11.926	4.46927	23.4677	19.5523	18.0531	0.789316	-0.713228	down
Slc35b1	9.85237	6.0585	8.08405	13.3212	13.6874	16.1009	0.788942	-0.759697	down
RGD1306091	2.5788	2.33844	2.83587	1.00044	0.783283	1.16961	0.788533	1.36607	up
Fbn1	1.53052	2.02429	1.7767	3.95768	2.81659	4.73571	0.788373	-1.15545	down
RGD1566368	3.79972	2.86172	5.24587	1.72535	2.23651	1.64087	0.787927	1.139	up
N4bp2l2	5.00605	4.60963	6.87181	2.27055	2.67451	3.39854	0.787821	0.904397	up
N4bp2l1	5.00605	4.60963	6.87181	2.27055	2.67451	3.39854	0.787821	0.904397	up
5S_rRNA	1.51385	1.53252	2.81594	0.538543	0.839291	0.291406	0.787108	1.50877	up
Atxn7l1	2.19911	3.01203	3.93465	1.47141	1.69871	0.740622	0.786823	1.03353	up
AABR07027753.4	0.356526	0.079121	0.411858	2.31587	0.759365	1.77379	0.786645	-2.31476	down
Ssb	2.91714	0.918169	2.12115	3.90551	3.94365	4.61126	0.786503	-0.894683	down
Cpa4	1.63903	1.34967	4.79936	1.16924	0.697473	1.14542	0.786414	0.516958	up
Nid1	0.859437	1.34721	1.04517	3.00357	2.09703	3.04116	0.785719	-1.52294	down
Faah	1.78547	1.76669	3.15484	0.619834	0.881398	0.791958	0.784865	1.17281	up
AABR07054370.1	0.779989	4.4586	1.10052	0.582773	0.636577	0.826613	0.784526	0.78978	up
Pik3r1	1.77958	1.39556	3.57942	2.14265	2.66434	8.8523	0.783992	-0.582241	down
Slc7a7	0.591916	0.514599	1.0197	2.58849	1.84984	2.00055	0.783885	-1.75693	down
Hist1h2ak	0.857778	0.367676	0.347274	2.82711	0.366642	2.47659	0.783832	-2.75185	down
Anxa1	1.86013	2.44329	2.07334	4.98319	3.50748	4.57306	0.783636	-1.1412	down
Col5a3	0.229148	0.6224	0.439942	1.63844	1.39085	2.28507	0.783244	-1.89694	down
Col5a1	0.616381	0.999629	0.75312	2.20326	1.59112	2.96718	0.782301	-1.54869	down
Gm2a	5.11856	8.98375	9.58945	5.41586	4.22054	3.16366	0.782283	1.08989	up
Pola2	1.70179	1.02182	2.66144	1.53905	1.4757	8.37798	0.782033	0.145007	up
Hsd17b11	11.9234	4.92611	8.6295	3.89444	5.37937	4.61288	0.782033	0.903609	up
RGD1308430	3.01148	1.61595	2.71146	3.25581	2.63497	8.67385	0.781891	-0.263946	down
Mgst2	0.904665	0.06878	1.2668	2.75394	1.1177	2.67665	0.781642	-1.56497	down
Sdc1	4.3526	2.38669	4.04116	2.03659	1.73386	1.25804	0.780645	1.22078	up
LOC100912375	0	0.264491	0	2.10024	2.40631	0.719229	0.780324	NA	down
Khnyn	2.83702	3.42082	4.21817	1.3537	2.21922	1.27642	0.779719	1.33743	up
LOC690171	0.041692	0.349519	0.083224	2.59348	0.432497	1.22909	0.779594	-3.88445	down
Man1c1	9.23347	6.00969	7.98417	3.82623	4.49566	4.25995	0.778365	0.906307	up
Cables1	2.17355	1.81816	2.14368	0.670069	1.03953	0.291438	0.778348	1.67771	up
Clmn	1.5709	1.87063	2.3408	0.56351	0.524346	0.658758	0.778294	1.73101	up
Stap2	2.33726	0.709709	2.40212	0.683719	0.457492	0.334677	0.777618	2.353	up
Als2	2.27649	2.65271	2.97872	1.13875	1.04801	1.0417	0.777155	1.33982	up
LOC100360449	108.899	72.3617	95.2493	45.9826	60.2901	57.4102	0.776816	0.7304	up
Myrf	3.97595	9.88206	10.168	3.34316	3.52504	6.30091	0.776585	1.48717	up
Fstl1	1.45222	1.43951	1.90823	3.77953	2.35369	4.1263	0.774982	-1.37994	down
Ngfrap1	2.12439	2.2738	2.29022	5.30286	4.0115	3.95317	0.774644	-0.819037	down
AABR07037925.1	6395.23	6017.53	4530.45	3464.73	2907.72	3757.08	0.774341	0.796429	up
Kcnj5	3.18529	3.92412	2.86724	1.95358	1.47547	1.19526	0.774127	1.11025	up
Edem1	9.25617	7.52614	10.3569	7.67889	8.65198	30.9624	0.773789	0.0973862	up
AABR07027752.2	0.493752	0.252325	0.164397	2.33022	0.253706	2.05338	0.771439	-3.02464	down
Gpihbp1	4.94422	3.53441	4.44563	2.19494	1.91951	2.42514	0.77078	1.01821	up
Isyna1	5.93022	9.06772	7.46814	4.21142	3.60607	4.53191	0.770655	0.82644	up
Prune2	5.9203	6.28115	8.19596	13.378	13.2491	9.06908	0.770637	-1.07679	down
LOC102546963	5.9203	6.28115	8.19596	13.378	13.2491	9.06908	0.770637	-1.07679	down
Prr15	0.356913	0.935172	0.157287	0.505399	0.832409	3.91216	0.77037	-1.22172	down
Mrps24	15.1059	9.89448	6.11638	5.32371	7.08084	5.25583	0.770175	0.894192	up
Tatdn2	8.15903	4.74662	9.29687	3.10136	5.78953	3.3662	0.770014	1.27727	up
AC099089.1	4.00381	0.831195	2.73228	6.84243	2.86079	4.82919	0.769088	-0.821674	down
Slc39a8	2.32733	1.20537	2.44353	3.61274	4.29874	4.00243	0.767753	-0.782201	down
Rsph9	1.60043	0.836885	1.03174	2.85554	2.89948	2.29045	0.767504	-1.46868	down
LOC690126	1.57594	3.56079	1.65548	7.1098	1.14421	4.96044	0.767468	-1.58322	down
Pcbp4	8.55557	7.3522	10.1618	3.66468	6.28535	4.7335	0.767112	0.853956	up
Abhd14b	8.55557	7.3522	10.1618	3.66468	6.28535	4.7335	0.767112	0.853956	up
Acox1	5.34455	3.80651	5.56712	2.5931	2.12185	3.00095	0.766738	1.04339	up
Homer2	1.80501	2.45819	2.9864	5.33598	4.65538	3.93328	0.766328	-0.9213	down
AABR07054266.1	3.84515	1.10425	3.16629	4.45078	4.89165	5.97598	0.766257	-0.627526	down
Nars	10.7511	6.01821	11.0197	17.3306	12.9918	17.331	0.76615	-0.688838	down
Pah	21.0194	8.32398	15.7184	20.7256	31.281	24.3808	0.765919	-0.633288	down
Moxd1	2.46886	0.852225	1.1502	0.098942	0.605669	0.17454	0.7651	2.72026	up
Vsig10	1.84351	1.627	2.77116	0.996981	0.73647	0.512079	0.764939	1.32376	up
Hdac11	9.05289	11.6122	12.2215	5.88286	8.07087	4.94633	0.764833	0.981049	up
LOC100910833	2.51807	1.76069	2.40074	0.194535	0.338854	2.03876	0.764815	2.82475	up
Cpt2	3.49268	2.39889	3.94079	1.40142	1.69437	1.58538	0.764744	1.1395	up
Tuba1c	1.45649	0.7542	1.29082	3.24367	1.78849	2.99995	0.764601	-1.21666	down
AABR07064349.1	1.93491	2.30762	2.23295	0.982952	0.887881	0.559846	0.764601	1.33051	up
Ntn1	9.95138	13.1411	13.8657	8.09515	6.06449	7.24215	0.764156	0.859591	up
Chp1	9.13554	5.21187	8.17118	4.62192	4.14248	3.84639	0.764067	0.980051	up
Cul7	0.866189	0.726392	0.820107	2.03877	1.60116	2.7907	0.763194	-1.31382	down
Slc25a20	2.97094	2.45582	3.09584	1.38397	1.02796	1.42463	0.763052	1.10211	up
Acot4	1.23832	1.01091	1.52066	0.097696	0.060025	0.154622	0.76234	3.66394	up
Kcnh2	1.37566	1.71506	0.566534	2.30242	2.93266	2.98074	0.762304	-1.09209	down
Klf11	1.75278	2.24662	1.8263	0.388445	0.596901	1.00377	0.761823	1.61336	up
AABR07001634.1	1.43179	1.24966	1.78796	2.36822	4.52523	2.52908	0.761699	-0.820793	down
Hist2h2ac	12.1374	4.20424	6.18773	3.08203	3.99085	5.60123	0.761075	0.632711	up
uc_338	11.9951	10.6108	14.9245	7.66997	7.29339	6.92117	0.760719	0.717785	up
Pcbp2	11.9951	10.6108	14.9245	7.66997	7.29339	6.92117	0.760719	0.717785	up
U6	5.93691	3.31633	8.34628	3.28228	3.34286	3.03085	0.760559	0.855016	up
Sqrdl	4.21485	2.56084	4.87189	8.03468	7.25724	5.55808	0.760239	-0.78394	down
Lrrc16b	5.89211	6.88262	8.04205	3.83481	4.27963	3.48418	0.760239	0.843802	up
Dhrs4	5.89211	6.88262	8.04205	3.83481	4.27963	3.48418	0.760239	0.843802	up
Ythdf3	2.15009	1.42616	2.05056	3.2572	3.45006	4.44686	0.758921	-0.750599	down
Tns1	2.98177	2.65069	3.14124	0.893592	0.751772	2.40838	0.758885	1.73848	up
Serpinf1	1.1036	4.52704	1.9725	7.28484	2.29007	4.68207	0.758743	-1.24712	down
Aqp8	17.428	25.2641	28.4614	56.7838	44.3983	17.0996	0.758689	-0.813417	down
Zc3h12d	1.13439	2.55696	3.47649	1.63318	0.708258	0.666756	0.758191	1.85208	up
Ctdnep1	3.9245	6.58065	4.76334	2.85948	2.84653	2.51086	0.75812	0.742772	up
Cmtm6	4.903	5.07869	5.63463	9.14135	8.00125	10.0491	0.758031	-0.84795	down
Srd5a1	1.28192	1.73461	2.08988	0.667733	0.393947	0.438941	0.757301	1.98251	up
Map7	2.69454	1.81039	0.943135	0.383331	0.667782	0.720263	0.757265	1.43885	up
Serpina10	3.17159	2.89786	3.42976	5.95364	6.45835	4.77089	0.75584	-0.908562	down
Cmpk1	8.22062	2.5515	10.3848	12.6395	11.5768	11.8418	0.755769	-0.526566	down
Echdc3	21.9213	16.7052	27.8268	18.7802	12.7522	8.36537	0.755413	0.781583	up
Scpep1	10.4759	8.29417	12.0052	6.24974	5.28887	6.34522	0.755253	0.745199	up
Dcn	9.87798	5.17499	8.92889	9.93622	15.709	14.8878	0.75479	-0.737573	down
snoU89	85.3679	57.1669	65.3078	34.9885	41.4693	50.5145	0.754345	0.655211	up
Try4	100005	36856.5	81234.3	43104.9	37686.4	54289.4	0.753882	0.914238	up
Prss2	100005	36856.5	81234.3	43104.9	37686.4	54289.4	0.753882	0.914238	up
LOC683849	100005	36856.5	81234.3	43104.9	37686.4	54289.4	0.753882	0.914238	up
Rere	2.15259	2.34105	3.61922	1.32773	1.28569	1.07514	0.753811	0.864617	up
Lrrfip1	2.54187	3.91965	4.10778	1.76871	1.93668	1.62904	0.753294	1.14802	up
Postn	0.584373	0.616417	0.782657	2.0944	1.53535	2.04378	0.753134	-1.72926	down
Adam22	0.886903	1.35931	1.54377	0.26537	0.060657	0.147192	0.753063	3.2071	up
AABR07059527.1	0.886903	1.35931	1.54377	0.26537	0.060657	0.147192	0.753063	3.2071	up
Emilin3	3.26768	5.97363	3.99763	3.98071	2.39584	0.680612	0.752707	0.738613	up
Kcnq1	20.0014	21.6655	26.625	10.3552	14.8357	15.8584	0.751781	0.546329	up
Zranb2	1.59363	0.827753	2.36436	2.85647	3.30917	3.51652	0.751335	-1.05415	down
Mir186	1.59363	0.827753	2.36436	2.85647	3.30917	3.51652	0.751335	-1.05415	down
Hgfac	3.43214	3.62986	13.7356	10.3625	7.59867	17.1508	0.750979	-1.51339	down
LOC100361180	2.94532	2.9689	2.4309	1.11455	1.49112	1.28405	0.750801	1.19772	up
Fam3b	3.52977	1.38338	2.49173	3.12318	6.67157	3.9379	0.750623	-0.660278	down
G6pc	5.85685	6.27162	7.47804	2.72128	3.82855	4.58888	0.75041	0.712042	up
Pdlim3	0.746986	1.72932	1.77707	3.28418	0.868315	4.71767	0.750267	-0.925329	down
SNORND104	0.394926	0.597906	1.5881	2.92028	1.15747	2.38645	0.750214	-1.99688	down
Fgf21	0.460097	0.094684	0.957788	1.86104	1.51219	1.62803	0.75016	-1.82312	down
Azgp1	4.65939	2.48689	4.15824	1.20309	3.14792	1.51	0.750089	1.46142	up
Fcgbp	1.06065	0.859231	0.892644	2.49147	2.36457	1.9016	0.749769	-1.40542	down
Mrap2	2.49379	2.94792	1.29155	5.75256	4.00779	2.9269	0.749644	-0.684469	down
Anxa5	5.58546	4.61978	6.9874	10.5612	9.19028	9.62351	0.749573	-0.784888	down
RGD1560718	1.02407	1.51145	1.05661	5.23581	1.83692	0.807048	0.749359	-0.797849	down
AABR07001599.1	1.02407	1.51145	1.05661	5.23581	1.83692	0.807048	0.749359	-0.797849	down
Rapgef1	1.40659	2.3501	1.7496	0.68473	0.565932	0.650287	0.749288	1.42788	up
Klf10	3.98348	3.15275	2.97682	2.05471	1.21198	1.82826	0.748629	0.786141	up
LOC100362149	29.3481	19.4985	21.7043	5.51443	19.3116	17.936	0.74854	0.275121	up
Cpb1	20658.2	9808.98	21110.7	27545.5	25927.2	29352.8	0.748522	-0.415102	down
Ccdc117	4.52622	2.15243	3.35911	2.56579	1.09528	1.38368	0.74813	1.27957	up
Eif2s2	16.5048	6.49499	18.405	23.7342	19.2235	25.2185	0.748077	-0.524079	down
RNaseP_nuc	31.1501	34.6017	25.3884	19.2669	17.4111	19.2269	0.747507	0.696108	up
Trpm4	6.66729	5.46735	6.23778	3.12286	3.51085	3.76233	0.747009	0.82921	up
LOC100362384	5.49153	11.7173	7.57124	4.26806	5.45581	4.71314	0.746759	0.683842	up
AC111734.1	5.49153	11.7173	7.57124	4.26806	5.45581	4.71314	0.746759	0.683842	up
LOC690326	2.76334	0.410076	1.73342	0	0	0	0.746421	Inf	up
Tpt1	596.667	559.674	639.948	314.527	447.112	358.441	0.746011	0.735192	up
Ern1	2.95615	2.97737	4.31241	2.72922	2.91079	12.4246	0.745655	0.0326233	up
Ttc17	7.0431	5.30141	5.66785	3.24176	2.96971	3.98841	0.745513	0.806025	up
Ppap2a	9.13998	5.89858	7.24708	4.20482	4.0425	4.6372	0.745513	0.785357	up
Atp5d	13.143	16.1515	17.4182	9.84648	9.90051	8.36365	0.745353	0.713985	up
Gstt2	5.21795	3.63581	5.01579	2.81944	2.73546	2.03725	0.744747	0.874693	up
Rbx1	5.91562	2.11714	4.67057	6.96158	6.88807	8.06928	0.744729	-0.575817	down
Adcy6	7.63317	9.15529	8.63184	4.14221	5.03884	5.73027	0.744177	0.776577	up
Qrich1	8.04238	4.24617	6.36089	6.42092	17.5584	7.33295	0.743608	-0.205166	down
Ppp6r2	3.82374	4.36311	4.12578	1.91924	2.4023	2.28311	0.743536	0.853669	up
Ptpn18	0.842556	0.628556	1.0035	1.53248	2.43095	2.21916	0.743394	-1.39717	down
Ssbp1	3.26018	2.17671	2.7076	4.41587	5.51301	4.77285	0.743323	-0.817833	down
AABR07015042.1	18.1633	315.047	49.8255	161.257	44.4391	33.6771	0.74318	0.165056	up
Col6a3	0.600768	1.2086	0.834364	2.00948	1.84633	2.54377	0.742468	-1.26807	down
Gucd1	9.31147	4.89465	9.96068	5.12904	6.13336	28.9263	0.742201	0.60233	up
Nomo1	6.9858	9.56259	7.35539	13.7538	12.0239	13.8619	0.741827	-0.902954	down
LOC100364435	10.1294	7.90612	10.0001	17.1632	14.2912	14.7589	0.741631	-0.561582	down
Sec11c	72.0099	23.2327	61.1456	80.9778	77.6664	92.3194	0.741328	-0.405278	down
Sptbn2	0.4072	0.224818	3.3781	0.212352	0.46432	0.115138	0.741097	0.93928	up
Slc25a45	1.49691	1.11112	1.51923	2.94878	1.72885	3.82929	0.741061	-0.978129	down
Rcn1	1.28895	1.63527	1.69812	3.36464	2.91027	2.96096	0.740901	-0.85654	down
LOC100910255	1.34035	0.935857	1.3135	0.204731	0.135513	0.089649	0.740901	3.27691	up
Krtcap2	29.7173	13.5433	24.4564	37.4039	33.3796	38.6393	0.740883	-0.61298	down
Rps27a	110.958	67.2168	54.0008	46.9551	61.9093	36.2623	0.74083	0.517539	up
Abcd3	7.97173	4.45931	9.19364	3.96131	3.23204	5.39284	0.740616	1.00891	up
Mars	10.3242	8.40673	14.082	19.5356	14.2123	20.0278	0.740028	-0.920077	down
AY172581.1	1.12271	2.2898	1.58377	0.227658	0.75573	0.644296	0.739886	1.29757	up
Gas1	1.40651	2.55951	1.41908	2.40543	3.17118	4.77988	0.739405	-1.16007	down
Mir5132	7.91258	6.67406	6.54039	8.32885	19.5655	7.22034	0.739031	-0.319551	down
Mecp2	7.91258	6.67406	6.54039	8.32885	19.5655	7.22034	0.739031	-0.319551	down
Irak1	7.91258	6.67406	6.54039	8.32885	19.5655	7.22034	0.739031	-0.319551	down
Dclk2	4.50672	3.4109	4.57493	1.93622	2.48775	2.38615	0.738675	0.917393	up
Cisd3	4.9823	1.65675	1.70726	1.02646	1.7508	1.2858	0.738622	0.409011	up
Stk19	4.20777	8.18386	4.56666	1.73694	3.78464	4.18262	0.738604	0.270986	up
C4a	4.20777	8.18386	4.56666	1.73694	3.78464	4.18262	0.738604	0.270986	up
Clpsl2	1.83399	1.06512	1.37398	2.36656	3.1848	3.13313	0.738283	-1.18924	down
Mpv17l2	2.23968	1.65144	2.29634	4.7135	3.83594	2.98216	0.737874	-0.776291	down
Ifi30	2.23968	1.65144	2.29634	4.7135	3.83594	2.98216	0.737874	-0.776291	down
Kit	2.63916	2.32656	2.77306	1.17121	1.6715	0.801164	0.737589	1.17207	up
Calcoco1	2.33754	4.45043	2.77683	1.364	3.03291	0	0.737464	1.02559	up
Pcna	2.19498	1.35219	2.13537	3.32157	2.6271	4.83679	0.737393	-0.637384	down
Macrod1	13.927	14.659	15.6197	8.87113	10.6046	7.53079	0.736218	0.724596	up
Abhd14a	6.81554	2.68463	5.11176	2.58794	3.02797	2.60193	0.7362	0.974238	up
Erap1	1.74924	1.46091	1.72648	3.9142	3.05708	2.64055	0.735844	-0.824322	down
Traf1	3.31743	2.2189	2.75243	1.41729	1.79284	0.846674	0.735061	0.957568	up
Tmbim6	16.1993	26.3331	27.4883	16.0847	13.4378	13.7515	0.735043	0.937289	up
Rab11b	3.13607	4.49503	4.24904	2.00606	2.27113	2.16464	0.734882	0.973011	up
LOC100909441	1.10267	1.10839	1.536	3.1737	1.40582	3.23521	0.73401	-1.5177	down
AABR07010706.1	17.5059	15.6379	15.5866	12.8688	7.69818	9.3308	0.733885	0.744969	up
Chid1	6.14833	5.03437	6.39392	7.77481	9.82216	11.5733	0.732781	-0.675846	down
AABR07056556.2	3.55061	3.45828	1.9814	1.00314	1.79299	1.7598	0.732764	0.974648	up
LOC103689968	218.292	163.539	2371.02	156.7	145.142	1455.09	0.732229	0.478252	up
Fam134b	218.292	163.539	2371.02	156.7	145.142	1455.09	0.732229	0.478252	up
Cdc42	5.20795	2.99101	7.1177	10.2257	7.27883	8.02464	0.731927	-0.623721	down
Lfng	3.47747	2.92431	2.08858	1.59886	1.41433	1.21967	0.731357	1.04797	up
Rpl28	11.1667	8.61104	5.13553	4.18516	5.25122	5.45681	0.731125	0.713535	up
AABR07054362.1	1.32732	2.14693	1.65205	0.536924	0.23509	1.06734	0.730734	1.62147	up
Fabp4	16.9712	16.6405	19.1297	7.73632	10.4116	14.5236	0.730538	0.704893	up
Gls2	86.0516	36.5936	57.574	34.3032	39.737	40.003	0.730199	0.534936	up
Mt-nd2	7.12269	5.88483	7.27131	3.91711	3.80851	4.28033	0.73011	0.862631	up
Tef	2.12027	0.803285	2.89298	0.679612	1.06305	0.620648	0.729754	1.64146	up
Ctrb1	71258.8	41957.4	56758.9	43760.5	27296.2	37979.9	0.729523	0.579608	up
Tyms	0.58505	0.707729	1.00479	2.59684	1.60262	1.52866	0.729434	-1.17917	down
Aig1	2.95699	0.820947	1.17088	0.283593	0.441688	0.981445	0.729309	1.4065	up
Plp2	5.82382	3.19573	4.84592	2.62544	2.24771	2.961	0.728722	0.884208	up
Samd7	0.765535	0.492216	0.567274	2.33698	2.72729	0.02492	0.728704	-2.04253	down
Dact2	1.91658	2.47182	1.92866	1.05239	0.928498	0.751567	0.728561	1.05463	up
Herpud1	68.2714	32.6172	100.916	46.4319	34.388	236.531	0.728383	0.556166	up
Ppp1r15a	2.48032	1.26845	2.08675	1.28328	1.45932	8.0363	0.728259	0.515962	up
LOC684509	10.47	1.65928	7.67537	9.32074	11.1241	11.8993	0.728241	-0.535376	down
Peg3	0.792411	1.17737	1.00424	2.29757	2.19167	2.159	0.727778	-1.12593	down
Dnmbp	3.15294	2.80145	3.21313	1.70585	1.8614	1.175	0.72776	0.886206	up
Irf8	0.258544	0.458923	0.488929	0.337185	0.287975	3.68095	0.727279	0.444712	up
Nfil3	0.08041	0.920988	0.21721	0.655962	2.84143	0.803929	0.726941	-1.88798	down
Vps52	3.57144	4.40551	4.06878	4.07506	7.61358	8.52352	0.725837	-0.903979	down
Ube2h	3.77122	4.8708	5.97854	3.60863	2.21528	2.56011	0.725499	0.927952	up
Serpina1	2.5328	2.19234	2.87303	5.07079	4.60286	3.70759	0.725214	-0.861797	down
Uqcrq	17.0415	9.54562	16.5845	22.1324	23.3174	23.1106	0.725196	-0.478723	down
Trim50	8.17167	15.7909	8.86266	5.51904	8.65316	5.97415	0.724644	0.569005	up
Cpe	0.59296	0.889354	1.31968	2.54089	1.30163	2.49914	0.724555	-1.4906	down
Ndufa4	11.8426	4.637	15.0581	16.6233	19.5786	14.3211	0.724537	-0.489223	down
Ssr2	41.363	21.7582	34.2218	54.4244	48.4227	49.7349	0.724501	-0.539343	down
Znrf2	2.14252	1.828	4.7325	1.83376	1.52572	1.10814	0.724288	0.489816	up
Cby1	0.899242	0.411175	0.426221	1.75852	1.41596	1.74454	0.724056	-2.03318	down
LOC100911558	86.5227	40.5251	71.8637	92.718	112.788	105.076	0.723433	-0.548098	down
Gpx4	51.5903	29.4138	49.8152	26.9122	29.4059	26.7713	0.723433	0.888327	up
Atp5g1	34.2984	17.5026	31.2399	49.201	38.0694	42.837	0.723397	-0.455466	down
Unc5a	1.53539	2.69996	2.04974	0.955089	0.925804	0.883578	0.723202	1.14666	up
Cd47	9.05045	3.10141	10.6331	13.168	12.2996	11.2554	0.722934	-0.442552	down
Gmfg	0.439131	0.059371	0.241307	1.44894	1.36689	0.883382	0.722899	-2.50195	down
Adm2	1.12194	1.26663	2.80019	3.38063	2.84292	3.50151	0.722329	-1.41629	down
Syne2	4.96239	5.46861	5.95709	3.10092	2.65096	3.83864	0.722293	0.818478	up
AABR07064111.1	1.05254	5.38874	1.88738	1.20413	2.20158	0.828581	0.722258	0.648395	up
Ap4m1	3.21376	1.60503	2.46227	2.37878	3.43619	7.00219	0.721759	-0.48082	down
Tspan7	4.39536	2.50389	4.11843	6.29043	6.21075	6.08202	0.721457	-0.592671	down
Ppy	2.76427	1.09085	4.62989	1.71398	1.41816	11.4904	0.721207	0.689545	up
Ndufb5	15.2779	5.26782	11.4996	17.2555	16.7197	16.983	0.720424	-0.562504	down
Il15	3.6963	2.37405	2.96275	1.29755	1.69695	1.75799	0.72021	0.803993	up
AABR07060913.1	28.569	21.4472	16.4981	14.7348	13.591	13.6864	0.720175	0.648042	up
Erlec1	11.9369	5.80556	12.4518	16.5949	14.2105	17.2731	0.719533	-0.47531	down
LOC103690354	7325.37	7884	12058.1	16174.2	12521.2	13221.9	0.719035	-0.745932	down
Fbxo31	4.39854	3.79396	2.3143	1.67807	1.61208	2.46288	0.718892	1.1769	up
Wdr61	6.73864	3.458	4.99864	5.89336	8.86268	10.1007	0.718768	-0.826208	down
Ovol1	1.19551	1.64527	1.91052	0.274176	0.685367	0.693326	0.718768	1.26337	up
Pebp1	21.7773	22.9009	36.263	24.1042	13.8281	13.7615	0.717967	0.727804	up
Calr	34.3345	17.981	22.697	37.8594	39.5572	39.8335	0.717877	-0.80144	down
Josd2	2.78917	1.62675	2.88839	3.92575	4.08123	4.76798	0.717664	-0.549165	down
Terc	1.34008	1.7202	1.7279	3.78103	2.26444	3.00251	0.717539	-0.803595	down
Tst	26.363	20.0895	27.6677	12.3948	20.9961	13.7364	0.717023	0.940512	up
Sh3bp4	1.70253	1.66525	1.78258	0.708292	0.714252	0.562867	0.717023	1.26526	up
Add3	0.668697	0.477073	0.820711	2.05122	1.70433	1.35145	0.717023	-1.34978	down
Cdc42ep1	12.0204	15.2614	15.2524	8.13467	8.35613	10.1501	0.717005	0.868127	up
Insr	5.57666	5.8212	7.00395	3.50171	4.00326	3.50153	0.716774	0.733256	up
AABR07051308.1	2.78234	1.01003	2.84389	0.47797	0.956157	1.65148	0.71615	1.54098	up
Nr1d2	2.81097	1.09736	2.59384	0.742549	0.898324	1.36359	0.715812	1.52978	up
Mark2	1.925	3.22915	2.7443	1.50559	1.45186	1.05326	0.715438	0.918536	up
Fam195a	8.53631	7.76261	6.41976	3.54852	5.66239	4.6628	0.715171	0.735344	up
Coq10b	1.43307	0.382559	1.02952	0.744507	0.643708	4.88103	0.715028	0.46762	up
Resp18	1.39724	1.05008	2.06603	3.37999	1.98954	3.25579	0.714583	-1.22042	down
Cldn8	7.46699	3.86655	5.18761	3.54745	3.41394	2.8926	0.714156	0.603632	up
Dusp1	0.452683	0.372733	0.584707	0.443057	0.416018	3.53017	0.714049	0.0310088	up
Slc1a4	1.29926	1.48156	2.82314	3.48255	2.06423	4.63572	0.71323	-1.23303	down
Slc25a23	3.81474	4.90206	5.64271	3.34752	2.87803	2.20726	0.71291	0.76831	up
Asns	11.1087	10.1382	13.9841	18.8771	18.5641	17.7863	0.712607	-0.74082	down
Smc4	0.428758	0.172883	0.389784	1.48291	0.895663	1.49626	0.7125	-1.92769	down
Clk1	3.49233	2.19506	3.26392	3.82052	4.60534	6.68881	0.712073	-0.496702	down
Lsm14b	7.04606	5.7629	8.20535	4.01075	4.84326	3.94858	0.712001	0.812944	up
Plk2	0.969069	0.555099	0.767174	2.40306	2.24757	0.830046	0.711699	-1.55074	down
Ccng1	20.2958	11.2922	14.4323	22.9792	22.1766	26.4554	0.711681	-0.671024	down
Calm2	3.34791	1.61133	3.33024	4.89861	4.54348	4.66924	0.711378	-0.487563	down
SNORA55	1.00836	0.781731	0.535795	1.3599	2.74896	1.40394	0.711218	-0.844739	down
Mageh1	1.26939	1.72961	2.32252	3.3728	3.29885	3.03234	0.710363	-0.931521	down
LOC100359583	8.9281	6.43825	9.34504	12.8984	12.53	13.5161	0.710239	-0.530768	down
LOC100364457	62.902	6.84641	34.7415	49.3305	62.984	48.518	0.710078	-0.505818	down
Mt-nd4	23.6525	25.2986	37.0716	18.9993	19.0653	17.6701	0.708885	0.413113	up
Mt-nd4l	23.6525	25.2986	37.0716	18.9993	19.0653	17.6701	0.708885	0.413113	up
RGD1563348	12.9386	8.24106	10.2209	5.01912	7.25626	7.42109	0.70885	0.494225	up
LOC100363537	23.781	10.572	20.1832	17.6932	34.1977	32.6235	0.708778	-0.692754	down
Col4a5	1.5821	1.44585	1.96245	3.24216	2.4229	3.54514	0.708778	-1.03512	down
Pck2	4.28975	3.87605	3.88151	6.10932	6.67286	6.96132	0.708458	-0.781689	down
Slc7a1	1.58359	2.13189	3.13583	3.92844	2.6611	5.32883	0.70844	-0.881827	down
Tcea3	4.02925	5.07424	6.89152	3.49048	3.22899	2.84797	0.708351	0.65211	up
Asap3	4.02925	5.07424	6.89152	3.49048	3.22899	2.84797	0.708351	0.65211	up
Phf10	4.23724	3.84828	6.62488	8.18099	7.7006	7.89404	0.70828	-0.897639	down
Orc2	1.73964	0.942492	2.67299	2.80232	3.13481	3.80581	0.708209	-0.849591	down
Rcc2	5.58567	8.50137	8.16773	18.252	7.64102	9.37249	0.708084	-0.198498	down
AABR07073186.1	5.58567	8.50137	8.16773	18.252	7.64102	9.37249	0.708084	-0.198498	down
Dcxr	5.99205	2.11777	6.53746	6.72591	10.1436	6.70864	0.707728	-0.166678	down
Olr1637	2.0599	1.79348	1.31005	2.01996	2.19223	5.22339	0.707479	-0.289635	down
Sec61g	39.5545	9.29349	24.1227	34.3427	38.6657	39.0362	0.707443	-0.68066	down
Isg20	1.72349	1.15055	2.05151	3.46618	2.08449	3.5397	0.707194	-1.00801	down
LOC103689954	2.81167	0	0	2.98772	4.02335	0	0.707158	NA	down
Egfl8	0.772076	0.746271	0.870046	2.16522	2.33781	1.04502	0.707123	-1.4877	down
Bcl2l14	1.86271	0.575797	1.36603	0.279488	0.451311	0.26221	0.707123	2.28913	up
Serinc2	1.55529	1.38991	1.60785	0.667362	0.632251	0.324095	0.706873	1.29861	up
LOC680322	0.044277	0.046594	0.066289	1.47302	0.286204	1.12237	0.706731	-4.59026	down
Xkr8	0.7055	0.406143	0.795675	2.20662	1.86414	0.843976	0.706375	-1.40179	down
Smpdl3b	0.7055	0.406143	0.795675	2.20662	1.86414	0.843976	0.706375	-1.40179	down
Sntb1	6.1853	8.27469	6.94758	11.6293	11.7003	10.4169	0.706268	-0.743186	down
Ndufa12	16.0888	4.09526	11.7558	19.1879	14.0025	16.701	0.706214	-0.506572	down
Lima1	4.41723	2.91932	4.22838	2.25575	2.49649	1.87981	0.705556	0.906495	up
Eme2	1.08131	1.89631	1.53422	1.9921	3.11257	3.36816	0.705431	-1.0206	down
AABR07063544.1	6.45005	4.14493	4.98923	3.98081	12.6172	8.41779	0.705182	-0.754626	down
Rpa3	1.09495	0.547166	1.06422	2.40743	1.8439	1.69762	0.704825	-0.79296	down
Zmynd8	2.4168	3.03511	2.05896	1.35486	1.40168	1.08212	0.70479	0.834952	up
LOC679811	4.43828	3.9644	3.53944	3.19443	2.06129	1.63526	0.704772	0.943556	up
Nphp1	1.08677	0.621154	0.851074	1.91506	1.76396	2.06549	0.704594	-1.17003	down
Bub1	1.08677	0.621154	0.851074	1.91506	1.76396	2.06549	0.704594	-1.17003	down
Calm3	12.581	4.72185	6.01602	17.8798	6.99114	11.7946	0.704541	-0.971248	down
Afm	0.17795	0.297262	0.534982	1.91242	0.862568	1.01513	0.704167	-1.77186	down
Smim20	14.6164	5.79658	15.8796	6.35107	9.54557	7.28513	0.704042	1.00456	up
Itm2a	0.318271	0.245642	0.449848	1.2676	0.518521	2.00772	0.704024	-1.99377	down
Arsb	1.28557	2.04374	3.37133	1.15345	1.15866	0.972852	0.70333	0.82526	up
Trpc4ap	12.462	12.2543	10.6046	6.99638	7.80156	7.71572	0.703312	0.667413	up
AY172581.12	0.082316	0.007095	0.280013	0.119216	2.89498	0.063745	0.702582	-0.534333	down
Erbb3	2.26732	2.59352	1.86372	0.957849	1.65904	0.702535	0.701905	1.24312	up
Ctsf	4.1752	2.73852	3.14552	1.45219	2.22067	1.98651	0.701887	0.663064	up
LOC100911581	2.19737	1.87126	2.7958	1.40514	1.32461	0.678504	0.701603	0.730214	up
Anp32b	1.47597	2.93402	2.23359	1.08654	0.938928	1.22287	0.701603	1.03963	up
Txnrd2	13.9443	3.62048	7.90447	5.05855	6.68069	4.28764	0.701478	0.643943	up
Atrnl1	2.50527	2.55795	3.13093	1.93733	1.16566	1.25704	0.70146	1.02495	up
Ykt6	4.2845	2.11319	4.21246	6.17808	5.67286	5.52282	0.701389	-0.429412	down
Ptn	2.408	1.31406	1.91949	4.07525	3.21536	2.71619	0.7013	-0.744253	down
Khsrp	2.93874	4.64363	4.39424	2.15752	1.95117	2.86484	0.701264	1.02624	up
Matn4	1.80249	1.58144	0.869853	2.08436	2.20092	3.74272	0.701122	-0.476866	down
LOC684762	8.03229	4.24266	5.39459	11.4771	5.47474	11.064	0.700944	-1.03628	down
Sorbs1	1.19602	1.89944	1.59167	0.855974	0.374453	0.55808	0.700766	1.512	up
LOC100360316	3.4188	1.4154	3.18978	4.40351	4.01683	5.09676	0.700249	-0.465196	down
Prss1	100005	36856.5	81234.3	43104.9	37686.4	54289.4	0.753882	0.914238	up
Acot5	6.8074	8.39906	8.95629	0.471278	0.991985	0.965596	0.944765	3.12074	up

## Sheet: liver CPAE-vs-diabetic DEMs
	diabetic_CPAE	diabetic_CPAE	diabetic_CPAE	diabetic	diabetic	diabetic
	L-C1A	L-C2A	L-C3A	L-B3A	L-B4A	L-B7A	prob	log2FC
novel_mir_774	0	0	0	49.62	0	0	0.79	NA
rno-miR-375-3p	270.12	459.38	196.73	738.47	442.88	660.9	0.82	-1.29
rno-miR-100-5p	251.81	245.07	256.83	443.15	525.21	336.11	0.76	-0.82
rno-miR-200a-3p	40.68	55.31	39.7	74.48	94.37	77.57	0.71	-0.93
rno-miR-200b-3p	207.82	231.92	123.18	359.51	579.79	303.74	0.85	-0.79
rno-miR-125a-5p	841.49	1076.28	765.11	1463.75	1676.53	1409.02	0.78	-0.8
rno-miR-221-3p	6.13	7.13	10.94	22.05	25.45	11.32	0.71	-1.63
rno-miR-340-5p	47.66	67.08	67.71	111.58	104.47	106.39	0.71	-0.67
rno-let-7d-3p	288.05	366.54	379.64	659.12	697.31	531.68	0.79	-0.85

## Sheet: liver diabetic-vs-control DEMs
	diabetic	diabetic	diabetic	non_diabetic	non_diabetic	non_diabetic
	L-B3A	L-B4A	L-B7A	L-A3A	L-A4A	L-A7A	prob	log2FC
novel_mir_774	49.62	0	0	0	0	0	0.78	NA
novel_mir_66	54.76	4.32	96.94	6.55	0	7.78	0.85	3.06
rno-let-7c-2-3p	0	0.09	39.77	31.06	35.22	51.34	0.78	-8.61
rno-miR-222-3p	93.17	99.79	50.53	28.25	37.63	51.06	0.76	1.31
rno-miR-320-3p	208.59	190.29	242.35	110.02	118.07	148.27	0.71	0.82
rno-let-7a-1-3p	45.79	51.46	0	0	0.19	0.56	0.84	7.91
rno-miR-375-3p	738.47	442.88	660.9	229.12	205.27	194.04	0.91	1.69
rno-miR-100-5p	443.15	525.21	336.11	221.64	238.82	321	0.74	0.89
rno-miR-200a-3p	74.48	94.37	77.57	29.28	33.73	44.11	0.78	1.2
rno-miR-200b-3p	359.51	579.79	303.74	95.06	92.77	107.68	0.92	1.92
rno-miR-221-3p	22.05	25.45	11.32	4.4	7.78	4.36	0.75	2.33
rno-miR-200a-5p	11.12	13.05	8.7	4.49	1.39	2.13	0.72	2.38

## Sheet: panc CPAE-vs-diabetic DEMs
	diabetic_CPAE	diabetic_CPAE	diabetic_CPAE	diabetic	diabetic	diabetic
	P-C1B	P-C2B	P-C3B	P-B3B	P-B4B	P-B7B	P-B4A	prob	log2FC
novel_mir_774	33.59	0	15.15	190.34	14.02	184.62	14.79	0.82	-2.72
rno-miR-126a-3p	525.26	776.05	928.21	830.61	1179.99	1280.81	3767.56	0.7	-0.66
rno-miR-122-5p	14.25	11.85	41.49	19.03	18.08	21.6	1757.62	0.93	-0.51
rno-miR-143-3p	2203.48	2847.06	3061.98	3584.71	4269.23	8123.07	13682	0.77	-1.12
rno-miR-200c-3p	1297.42	1996.04	2161.73	2583.47	2752.7	3903.82	8426.18	0.72	-0.74
rno-miR-185-5p	14.53	6.07	8.93	17.69	39.83	23.42	74.61	0.71	-1.82
rno-miR-199a-5p	20.27	37.63	49.16	35.68	43.51	71.06	297.72	0.71	-0.61

## Sheet: panc diabetic-vs-control DEMs
	diabetic	diabetic	diabetic	non_diabetic	non_diabetic	non_diabetic
	P-B3B	P-B4B	P-B7B	A1-NA	A2-LA	A6-NA	prob	log2FC
novel_mir_191	0	1.06	0	25.87	15.98	15.94	0.8	NA
novel_mir_778	13.39	4.25	5.15	0	20.8	65.75	0.74	-2.01
novel_mir_66	157.44	27.55	183.81	10.09	69.87	62.88	0.74	1.32
novel_mir_513	0	0	0	13.33	1.01	18.52	0.76	NA
rno-miR-3559-5p	34.34	44.86	34.52	4.8	2.41	4.65	0.82	2.89
rno-miR-652-3p	5.83	11.12	5.65	33.81	20.8	20.6	0.71	-1.84
rno-let-7c-5p	16756.8	7932.17	18628.6	33910.6	73256.5	31887	0.89	-1.02
rno-let-7c-2-3p	17.98	13.63	18.17	6.17	3.93	3.66	0.7	2.19
rno-miR-19b-3p	4.11	11.8	7.17	0.98	1.27	0.79	0.71	2.87
rno-miR-30c-2-3p	50.6	55.01	64	101.04	227.24	120.7	0.75	-1.13
rno-miR-148a-5p	1038.07	1424.69	1511.26	619.97	644.3	407.85	0.79	1.2
rno-miR-127-3p	80.82	113.7	119.61	340.37	407.18	317.75	0.84	-1.58
rno-miR-504	2.01	1.84	4.04	3.33	6.85	29.31	0.73	-1.77
rno-miR-378a-3p	488.48	655.98	738.47	1136.74	2048.94	1294.85	0.79	-0.98
rno-miR-204-5p	4.3	3.77	5.25	26.95	24.22	13.37	0.75	-2.49
rno-miR-320-3p	376.76	363.13	613.81	1857.85	2609.42	1136.23	0.91	-2.3
rno-miR-96-5p	20.18	31.03	24.43	2.84	2.03	2.08	0.8	3.55
rno-miR-151-3p	208.51	180.21	274.76	470.51	1266.67	925.22	0.89	-2.15
rno-miR-184	4.11	2.22	1.72	6.37	36.39	5.84	0.75	-1.52
rno-miR-101b-3p	220.76	316.53	353.99	34.4	44.38	34.06	0.91	3.2
rno-miR-181b-5p	70.11	107.03	101.44	238.05	400.07	304.97	0.83	-1.59
rno-miR-181d-5p	17.41	18.66	20.79	41.75	73.55	47.43	0.73	-1.35
rno-miR-99b-5p	348.26	188.04	403.66	741.2	1039.94	1042.46	0.85	-1.58
rno-miR-7a-5p	854.05	1063.49	1108.31	451.21	409.97	346.66	0.8	1.38
rno-miR-150-5p	8.42	7.15	8.78	19.11	49.83	19.01	0.73	-1.18
rno-miR-30e-5p	115.54	209.22	183.91	80.75	72.41	62.18	0.72	1.34
rno-miR-27a-3p	318.8	250.79	346.12	69.19	174.99	153.77	0.73	1.05
rno-miR-672-5p	444.96	334.61	561.32	539.31	1472.48	740.95	0.72	-0.74
rno-let-7e-5p	215.11	104.42	223.78	572.83	1018.76	365.38	0.87	-1.41
rno-let-7a-5p	5102.85	1658.27	5153.44	12152.3	18871.2	12144.5	0.91	-1.25
rno-miR-486	14.06	19.53	13.42	27.93	64.67	54.36	0.74	-1.95
rno-miR-148b-3p	742.23	701.61	1053.9	209.73	294.44	243.98	0.86	1.61
rno-miR-148a-3p	378681	319431	534218	103158	112200	72055.8	0.94	1.88
rno-let-7b-5p	7038.2	2440.13	6453.03	25355.7	49880	12684.1	0.96	-1.97
rno-let-7d-5p	599.62	299.03	701.63	1265.13	1854.67	1417.14	0.84	-1.24
rno-miR-423-3p	186.23	143.76	247.4	432.39	939.26	687.68	0.87	-1.88
rno-miR-351-5p	9.56	6.96	9.69	24.3	26.5	47.23	0.74	-1.47
rno-miR-106b-3p	19.13	22.53	18.17	49.69	70.63	69.51	0.76	-1.86
rno-miR-541-5p	17.69	23.49	19.88	95.26	74.94	68.12	0.8	-1.91
rno-miR-143-3p	3584.71	4269.23	8123.07	1875.59	3555.91	2412.96	0.75	0.82
rno-miR-200b-5p	33.09	17.89	32	56.94	105.88	85.06	0.76	-1.41
rno-miR-216b-3p	263.8	300.87	310.19	30.68	24.85	14.85	0.92	3.6
rno-miR-141-3p	76.33	98.81	104.77	12.25	14.84	10.2	0.86	3.01
rno-let-7d-3p	34.62	16.82	33.92	72.03	128.46	222.69	0.85	-1.92
rno-miR-21-5p	1074.8	1465.87	1396.59	386.82	531.32	442.71	0.84	1.66
rno-miR-328a-3p	26.3	20.5	34.62	38.12	72.91	102.09	0.72	-1.47
rno-miR-29b-3p	10.52	9.09	16.15	1.37	2.66	0.89	0.75	2.94
rno-miR-101a-3p	1036.93	1612.35	1685.38	99.28	132.77	81.69	0.97	4.02
